# Supplementary material for: Neoline from Aconitum flavum Hand
Source: Acta Crystallogr Sect E Struct Rep Online. 2011 May 20;67(Pt 6):o1435. doi: 10.1107/S1600536811015170 (PMC3120301; doi:10.1107/S1600536811015170)
Supplement: Supplementary file 1 [file e-67-o1435-sup1.cif]

##############################################################################
#                                                                            #
# This CIF contains the data in a paper accepted for publication in          #
# Acta Crystallographica Section E. It conforms to the requirements of       #
# Notes for Authors for Acta Crystallographica Section E, and has been       #
# peer reviewed under the auspices of the IUCr Commission on Journals.       #
#                                                                            #
# Full details of the Crystallographic Information File format               #
# are given in the paper "The Crystallographic Information File (CIF):       #
# a New Standard Archive File for Crystallography" by S. R. Hall, F. H.      #
# Allen and I. D. Brown [Acta Cryst. (1991), A47, 655-685].                  #
#                                                                            #
# The current version of the core CIF dictionary is obtainable from          #
# ftp://ftp.iucr.org/pub/cif_core.dic.                                       #
#                                                                            #
# Software is freely available for graphical display of the structure(s)     #
# in this CIF. For information consult the CIF software page                 #
# http://www.iucr.org/resources/cif/software.                                #
#                                                                            #
# This file may be used for bona fide research purposes within the           #
# scientific community so long as proper attribution is given to the journal # 
# article from which it was obtained.                                        #
#                                                                            #
##############################################################################
data_I
_audit_creation_method     SHELXL-97
_chemical_name_systematic
;
(1\a,6\a,14\a,16\b)-<i>N</i>-ethyl-6,16-
dimethoxy-4-methoxymethylaconitane-1,8,14-triol
;
_chemical_name_common     Neoline
_chemical_formula_moiety     'C24 H39 N O6'
_chemical_formula_sum     'C24 H39 N O6'
_chemical_formula_iupac     'C24 H39 N O6'
_chemical_formula_weight     437.56
_chemical_melting_point     ?
_symmetry_cell_setting     orthorhombic
_symmetry_space_group_name_H-M     'P 21 21 21'
_symmetry_space_group_name_Hall     'P 2ac 2ab'
loop_
    _symmetry_equiv_pos_as_xyz
    'x, y, z'
    '-x+1/2, -y, z+1/2'
    'x+1/2, -y+1/2, -z'
    '-x, y+1/2, -z+1/2'
_cell_length_a     9.5423(6)
_cell_length_b     13.4727(9)
_cell_length_c     18.4251(13)
_cell_angle_alpha     90.00
_cell_angle_beta     90.00
_cell_angle_gamma     90.00
_cell_volume     2368.7(3)
_cell_formula_units_Z     4
_cell_measurement_reflns_used     7450
_cell_measurement_theta_min     3.0179
_cell_measurement_theta_max     29.1378
_cell_measurement_temperature     293(2)
_exptl_crystal_description     block
_exptl_crystal_colour     colorless
_exptl_crystal_size_max     0.42
_exptl_crystal_size_mid     0.33
_exptl_crystal_size_min     0.30
_exptl_crystal_density_diffrn     1.227
_exptl_crystal_density_meas     ?
_exptl_crystal_density_method     'not measured'
_exptl_crystal_F_000     952
_exptl_absorpt_coefficient_mu     0.087
_exptl_absorpt_correction_type     none
_exptl_absorpt_process_details     ?
_exptl_absorpt_correction_T_min     ?
_exptl_absorpt_correction_T_max     ?
_exptl_special_details
;
Because C19-deterpenoid alkaloids from nature have same absolute
configurations, although the configuration can?t be determined by
present X-ray analysis, it could be confirmed throng comparison
with the analogues of the title compound.
;
_diffrn_ambient_temperature     293(2)
_diffrn_radiation_type     'Mo K\a'
_diffrn_radiation_wavelength     0.71073
_diffrn_radiation_source     'fine-focus sealed tube'
_diffrn_radiation_monochromator     graphite
_diffrn_measurement_device_type     'Oxford Diffraction Xcalibur Eos'
_diffrn_measurement_method     \w
_diffrn_detector_area_resol_mean     10.0
_diffrn_reflns_number     18153
_diffrn_reflns_av_R_equivalents     0.0272
_diffrn_reflns_av_sigmaI/netI     0.0176
_diffrn_reflns_theta_min     3.02
_diffrn_reflns_theta_max     25.19
_diffrn_reflns_theta_full     25.19
_diffrn_measured_fraction_theta_max     0.998
_diffrn_measured_fraction_theta_full     0.998
_diffrn_reflns_limit_h_min     -11
_diffrn_reflns_limit_h_max     11
_diffrn_reflns_limit_k_min     -15
_diffrn_reflns_limit_k_max     16
_diffrn_reflns_limit_l_min     -17
_diffrn_reflns_limit_l_max     22
_diffrn_standards_number     0
_diffrn_standards_interval_count     ?
_diffrn_standards_interval_time     ?
_diffrn_standards_decay_%     ?
_refine_special_details
;
Refinement of <i>F</i>^2^ against ALL reflections. The weighted <i>R</i>-factor
<i>wR</i> and goodness of fit <i>S</i> are based on <i>F</i>^2^, conventional
<i>R</i>-factors <i>R</i> are based on <i>F</i>, with <i>F</i> set to zero for
negative <i>F</i>^2^. The threshold expression of <i>F</i>^2^ >
\s(<i>F</i>^2^) is used only for calculating <i>R</i>-factors(gt) <i>etc</i>.
and is not relevant to the choice of reflections for refinement.
<i>R</i>-factors based on <i>F</i>^2^ are statistically about twice as large
as those based on <i>F</i>, and <i>R</i>- factors based on ALL data will be
even larger.
;
_reflns_number_total     2422
_reflns_number_gt     2130
_reflns_threshold_expression     I>2\s(I)
_refine_ls_structure_factor_coef     Fsqd
_refine_ls_matrix_type     full
_refine_ls_R_factor_all     0.0651
_refine_ls_R_factor_gt     0.0579
_refine_ls_wR_factor_gt     0.1696
_refine_ls_wR_factor_ref     0.1768
_refine_ls_goodness_of_fit_ref     1.086
_refine_ls_restrained_S_all     1.086
_refine_ls_number_reflns     2422
_refine_ls_number_parameters     295
_refine_ls_number_restraints     0
_refine_ls_hydrogen_treatment     constr
_refine_ls_weighting_scheme     calc
_refine_ls_weighting_details
         'calc w=1/[\s^2^(Fo^2^)+(0.1203P)^2^+0.5493P] where P=(Fo^2^+2Fc^2^)/3'
_atom_sites_solution_hydrogens     geom
_atom_sites_solution_primary     direct
_atom_sites_solution_secondary     difmap
_refine_ls_shift/su_max     0.001
_refine_ls_shift/su_mean     0.000
_refine_diff_density_max     1.021
_refine_diff_density_min     -0.184
_refine_ls_extinction_method     none
_refine_ls_extinction_coef     ?
loop_
    _atom_type_symbol
    _atom_type_description
    _atom_type_scat_dispersion_real
    _atom_type_scat_dispersion_imag
    _atom_type_scat_source
    'C' 'C' 0.0033 0.0000
                         'International Tables Vol C Tables 4.2.6.8 and 6.1.1.4'
    'H' 'H' 0.0000 0.0000
                         'International Tables Vol C Tables 4.2.6.8 and 6.1.1.4'
    'N' 'N' 0.0061 0.0000
                         'International Tables Vol C Tables 4.2.6.8 and 6.1.1.4'
    'O' 'O' 0.0106 0.0000
                         'International Tables Vol C Tables 4.2.6.8 and 6.1.1.4'
_computing_data_collection     'CrysAlis Pro CCD (Oxford Diffraction, 2009)'
_computing_cell_refinement     'CrysAlis Pro CCD (Oxford Diffraction, 2009)'
_computing_data_reduction     'CrysAlis Pro RED (Oxford Diffraction, 2009)'
_computing_structure_solution     'SHELXTL (Sheldrick, 2008)'
_computing_structure_refinement     'SHELXTL (Sheldrick, 2008)'
_computing_molecular_graphics     'SHELXTL (Sheldrick, 2008)'
_computing_publication_material     'SHELXTL (Sheldrick, 2008)'
loop_
    _atom_site_type_symbol
    _atom_site_label
    _atom_site_fract_x
    _atom_site_fract_y
    _atom_site_fract_z
    _atom_site_U_iso_or_equiv
    _atom_site_adp_type
    _atom_site_calc_flag
    _atom_site_refinement_flags
    _atom_site_occupancy
    _atom_site_symmetry_multiplicity
    _atom_site_disorder_assembly
    _atom_site_disorder_group
    O O1 0.7798(3) 0.62800(19) 0.74631(16) 0.0520(7) Uani d . 1 1 . .
    H H1A 0.8642 0.5971 0.7583 0.078 Uiso d R 1 1 . .
    O O2 1.0936(4) 0.5268(3) 0.50259(19) 0.0754(10) Uani d . 1 1 A .
    O O3 1.0460(3) 0.3044(2) 0.6038(2) 0.0673(9) Uani d . 1 1 . .
    O O4 0.7543(3) 0.16599(19) 0.67409(18) 0.0569(8) Uani d . 1 1 . .
    H H4A 0.6766 0.1394 0.6562 0.085 Uiso d R 1 1 . .
    O O5 0.4505(3) 0.1912(2) 0.68421(17) 0.0569(8) Uani d . 1 1 . .
    H H5A 0.3618 0.1850 0.7046 0.085 Uiso d R 1 1 . .
    O O6 0.4605(3) 0.2734(2) 0.85463(15) 0.0546(8) Uani d . 1 1 . .
    N N 0.9676(3) 0.4789(2) 0.75691(18) 0.0444(8) Uani d . 1 1 A .
    C C1 0.7509(4) 0.5921(3) 0.6746(2) 0.0438(9) Uani d . 1 1 . .
    H H1 0.6516 0.6045 0.6647 0.053 Uiso calc R 1 1 . .
    C C2 0.8354(5) 0.6511(3) 0.6195(3) 0.0511(10) Uani d . 1 1 . .
    H H2A 0.8052 0.6340 0.5708 0.061 Uiso calc R 1 1 . .
    H H2B 0.8194 0.7215 0.6267 0.061 Uiso calc R 1 1 . .
    C C3 0.9901(4) 0.6284(3) 0.6280(3) 0.0513(10) Uani d . 1 1 . .
    H H3A 1.0228 0.6564 0.6734 0.062 Uiso calc R 1 1 . .
    H H3B 1.0412 0.6604 0.5890 0.062 Uiso calc R 1 1 . .
    C C4 1.0239(4) 0.5152(3) 0.6270(2) 0.0468(9) Uani d . 1 1 A .
    C C5 0.8907(4) 0.4534(3) 0.6083(2) 0.0401(8) Uani d . 1 1 . .
    H H5 0.8576 0.4682 0.5591 0.048 Uiso calc R 1 1 A .
    C C6 0.9098(4) 0.3402(3) 0.6191(2) 0.0446(9) Uani d . 1 1 A .
    H H6 0.8435 0.3058 0.5873 0.053 Uiso calc R 1 1 . .
    C C7 0.8646(4) 0.3216(3) 0.6992(2) 0.0397(8) Uani d . 1 1 . .
    H H7 0.9377 0.2857 0.7258 0.048 Uiso calc R 1 1 A .
    C C8 0.7251(4) 0.2647(3) 0.7017(2) 0.0411(8) Uani d . 1 1 A .
    C C9 0.6198(4) 0.3157(3) 0.6503(2) 0.0400(8) Uani d . 1 1 . .
    H H9 0.6332 0.2918 0.6005 0.048 Uiso calc R 1 1 A .
    C C10 0.6288(4) 0.4310(3) 0.6524(2) 0.0374(8) Uani d . 1 1 A .
    H H10 0.5943 0.4559 0.6057 0.045 Uiso calc R 1 1 . .
    C C11 0.7761(4) 0.4789(3) 0.66603(19) 0.0353(8) Uani d . 1 1 A .
    C C12 0.5185(4) 0.4590(3) 0.7114(2) 0.0431(9) Uani d . 1 1 . .
    H H12A 0.5619 0.4980 0.7495 0.052 Uiso calc R 1 1 A .
    H H12B 0.4432 0.4976 0.6901 0.052 Uiso calc R 1 1 . .
    C C13 0.4617(4) 0.3614(3) 0.7422(2) 0.0437(9) Uani d . 1 1 A .
    H H13 0.3642 0.3694 0.7578 0.052 Uiso calc R 1 1 . .
    C C14 0.4700(4) 0.2950(3) 0.6752(2) 0.0454(9) Uani d . 1 1 A .
    H H14 0.4044 0.3195 0.6384 0.054 Uiso calc R 1 1 . .
    C C15 0.6700(4) 0.2528(3) 0.7800(2) 0.0460(9) Uani d . 1 1 . .
    H H15A 0.6370 0.1851 0.7856 0.055 Uiso calc R 1 1 A .
    H H15B 0.7483 0.2615 0.8129 0.055 Uiso calc R 1 1 . .
    C C16 0.5518(4) 0.3230(3) 0.8043(2) 0.0409(8) Uani d . 1 1 A .
    H H16 0.5941 0.3800 0.8290 0.049 Uiso calc R 1 1 . .
    C C17 0.8417(4) 0.4253(3) 0.7316(2) 0.0378(8) Uani d . 1 1 A .
    H H17 0.7731 0.4214 0.7711 0.045 Uiso calc R 1 1 . .
    C C18 1.1442(5) 0.5029(4) 0.5726(3) 0.0576(11) Uani d . 1 1 . .
    H H18A 1.2212 0.5466 0.5854 0.069 Uiso calc R 1 1 A .
    H H18B 1.1781 0.4351 0.5733 0.069 Uiso calc R 1 1 . .
    C C19 1.0790(4) 0.4814(3) 0.7014(2) 0.0504(10) Uani d . 1 1 . .
    H H19A 1.1196 0.4157 0.6968 0.060 Uiso calc R 1 1 A .
    H H19B 1.1525 0.5262 0.7171 0.060 Uiso calc R 1 1 . .
    C C20 1.0242(5) 0.4409(4) 0.8249(2) 0.0631(12) Uani d . 1 1 . .
    H H20A 1.1076 0.4785 0.8370 0.076 Uiso calc R 1 1 A .
    H H20B 1.0523 0.3724 0.8177 0.076 Uiso calc R 1 1 . .
    C C21 0.9240(7) 0.4454(6) 0.8884(3) 0.095(2) Uani d . 1 1 A .
    H H21A 0.8893 0.5119 0.8936 0.143 Uiso calc R 1 1 . .
    H H21B 0.9720 0.4261 0.9319 0.143 Uiso calc R 1 1 . .
    H H21C 0.8469 0.4011 0.8799 0.143 Uiso calc R 1 1 . .
    C C22 1.2024(8) 0.5246(7) 0.4501(4) 0.124(3) Uani d . 1 1 . .
    H H22A 1.2768 0.5681 0.4649 0.185 Uiso calc R 1 1 A .
    H H22B 1.1663 0.5462 0.4041 0.185 Uiso calc R 1 1 . .
    H H22C 1.2377 0.4582 0.4457 0.185 Uiso calc R 1 1 . .
    C C23A 1.0543(11) 0.2077(7) 0.5829(9) 0.089(5) Uani d P 0.70(3) 1 A 1
    H H23A 0.9977 0.1976 0.5405 0.133 Uiso calc PR 0.70(3) 1 A 1
    H H23B 1.0211 0.1658 0.6214 0.133 Uiso calc PR 0.70(3) 1 A 1
    H H23C 1.1500 0.1913 0.5721 0.133 Uiso calc PR 0.70(3) 1 A 1
    C C23B 1.052(2) 0.254(2) 0.5398(13) 0.075(8) Uani d P 0.30(3) 1 A 2
    H H23D 1.1433 0.2254 0.5342 0.112 Uiso calc PR 0.30(3) 1 A 2
    H H23E 1.0346 0.2995 0.5005 0.112 Uiso calc PR 0.30(3) 1 A 2
    H H23F 0.9824 0.2029 0.5396 0.112 Uiso calc PR 0.30(3) 1 A 2
    C C24 0.5239(7) 0.2531(4) 0.9228(2) 0.0751(15) Uani d . 1 1 . .
    H H24A 0.5958 0.2039 0.9166 0.113 Uiso calc R 1 1 . .
    H H24B 0.4543 0.2287 0.9559 0.113 Uiso calc R 1 1 . .
    H H24C 0.5645 0.3128 0.9418 0.113 Uiso calc R 1 1 . .
loop_
    _atom_site_aniso_label
    _atom_site_aniso_U_11
    _atom_site_aniso_U_22
    _atom_site_aniso_U_33
    _atom_site_aniso_U_12
    _atom_site_aniso_U_13
    _atom_site_aniso_U_23
    O1 0.0503(15) 0.0427(14) 0.0629(17) 0.0046(13) 0.0031(15) -0.0123(13)
    O2 0.068(2) 0.094(3) 0.064(2) 0.006(2) 0.0269(18) 0.0062(18)
    O3 0.0496(18) 0.0652(19) 0.087(2) 0.0161(16) 0.0240(17) -0.0100(17)
    O4 0.0625(19) 0.0354(14) 0.0727(19) 0.0028(14) 0.0122(16) -0.0096(13)
    O5 0.0566(18) 0.0467(15) 0.0675(19) -0.0189(14) 0.0077(15) -0.0066(13)
    O6 0.0521(17) 0.0628(17) 0.0488(15) -0.0125(15) 0.0090(13) -0.0020(13)
    N 0.0336(16) 0.0517(17) 0.0479(17) -0.0041(15) -0.0059(14) -0.0014(15)
    C1 0.038(2) 0.0348(17) 0.058(2) 0.0039(16) 0.0029(18) -0.0010(16)
    C2 0.048(2) 0.0353(19) 0.070(3) -0.0028(18) 0.004(2) 0.0041(19)
    C3 0.045(2) 0.045(2) 0.064(3) -0.0098(18) 0.010(2) -0.0011(19)
    C4 0.0333(18) 0.050(2) 0.057(2) -0.0019(18) 0.0062(18) 0.0031(18)
    C5 0.0345(18) 0.0416(19) 0.0441(19) 0.0010(16) 0.0041(15) 0.0004(16)
    C6 0.0383(19) 0.0405(19) 0.055(2) 0.0029(17) 0.0067(18) -0.0040(18)
    C7 0.0313(17) 0.0379(18) 0.050(2) 0.0079(15) 0.0014(15) 0.0056(16)
    C8 0.0393(19) 0.0315(17) 0.052(2) 0.0017(16) 0.0057(17) -0.0005(16)
    C9 0.0395(19) 0.0395(19) 0.0410(19) -0.0066(16) 0.0023(15) -0.0056(16)
    C10 0.0327(18) 0.0351(17) 0.0443(19) 0.0006(15) -0.0019(15) 0.0054(15)
    C11 0.0303(17) 0.0340(17) 0.0417(18) 0.0005(15) 0.0017(15) 0.0005(14)
    C12 0.0298(17) 0.0411(19) 0.059(2) 0.0032(16) 0.0020(17) 0.0038(17)
    C13 0.0317(17) 0.046(2) 0.053(2) -0.0043(17) 0.0048(17) -0.0044(17)
    C14 0.039(2) 0.047(2) 0.050(2) -0.0105(18) -0.0013(17) 0.0013(17)
    C15 0.046(2) 0.0397(18) 0.052(2) 0.0004(18) -0.0017(18) 0.0067(16)
    C16 0.0405(19) 0.0381(18) 0.044(2) -0.0064(16) 0.0051(16) -0.0028(15)
    C17 0.0273(16) 0.0372(17) 0.049(2) 0.0011(15) -0.0001(15) 0.0019(16)
    C18 0.045(2) 0.060(3) 0.067(3) 0.000(2) 0.017(2) 0.004(2)
    C19 0.0309(18) 0.059(2) 0.062(2) -0.0050(18) -0.0025(17) 0.001(2)
    C20 0.052(2) 0.080(3) 0.057(3) -0.009(2) -0.016(2) 0.008(2)
    C21 0.081(4) 0.150(6) 0.056(3) -0.024(4) -0.017(3) 0.007(3)
    C22 0.122(6) 0.154(7) 0.095(5) 0.040(5) 0.066(5) 0.037(5)
    C23A 0.089(6) 0.062(5) 0.115(11) 0.026(5) 0.034(6) -0.007(6)
    C23B 0.075(12) 0.088(17) 0.061(12) 0.025(11) 0.027(9) -0.008(11)
    C24 0.090(4) 0.091(4) 0.044(2) -0.003(4) 0.008(3) 0.008(2)
_geom_special_details
;
All e.s.d.'s (except the e.s.d. in the dihedral angle between two l.s. planes)
are estimated using the full covariance matrix. The cell e.s.d.'s are taken
into account individually in the estimation of e.s.d.'s in distances, angles
and torsion angles; correlations between e.s.d.'s in cell parameters are only
used when they are defined by crystal symmetry. An approximate (isotropic)
treatment of cell e.s.d.'s is used for estimating e.s.d.'s involving l.s.
planes.
;
loop_
    _geom_bond_atom_site_label_1
    _geom_bond_atom_site_label_2
    _geom_bond_site_symmetry_2
    _geom_bond_distance
    _geom_bond_publ_flag
    O1 C1 . 1.434(5) ?
    O1 H1A . 0.9332 ?
    O2 C18 . 1.414(6) ?
    O2 C22 . 1.419(6) ?
    O3 C23B . 1.359(17) ?
    O3 C23A . 1.361(9) ?
    O3 C6 . 1.415(5) ?
    O4 C8 . 1.451(4) ?
    O4 H4A . 0.8861 ?
    O5 C14 . 1.421(5) ?
    O5 H5A . 0.9305 ?
    O6 C24 . 1.421(6) ?
    O6 C16 . 1.437(4) ?
    N C20 . 1.456(5) ?
    N C19 . 1.475(5) ?
    N C17 . 1.478(4) ?
    C1 C2 . 1.521(6) ?
    C1 C11 . 1.552(5) ?
    C1 H1 . 0.9800 ?
    C2 C3 . 1.516(6) ?
    C2 H2A . 0.9700 ?
    C2 H2B . 0.9700 ?
    C3 C4 . 1.558(6) ?
    C3 H3A . 0.9700 ?
    C3 H3B . 0.9700 ?
    C4 C18 . 1.534(5) ?
    C4 C19 . 1.537(6) ?
    C4 C5 . 1.559(5) ?
    C5 C6 . 1.549(5) ?
    C5 C11 . 1.565(5) ?
    C5 H5 . 0.9800 ?
    C6 C7 . 1.558(5) ?
    C6 H6 . 0.9800 ?
    C7 C17 . 1.535(5) ?
    C7 C8 . 1.537(5) ?
    C7 H7 . 0.9800 ?
    C8 C9 . 1.543(5) ?
    C8 C15 . 1.543(5) ?
    C9 C14 . 1.527(6) ?
    C9 C10 . 1.556(5) ?
    C9 H9 . 0.9800 ?
    C10 C12 . 1.559(5) ?
    C10 C11 . 1.566(5) ?
    C10 H10 . 0.9800 ?
    C11 C17 . 1.540(5) ?
    C12 C13 . 1.531(5) ?
    C12 H12A . 0.9700 ?
    C12 H12B . 0.9700 ?
    C13 C16 . 1.523(5) ?
    C13 C14 . 1.526(6) ?
    C13 H13 . 0.9800 ?
    C14 H14 . 0.9800 ?
    C15 C16 . 1.539(5) ?
    C15 H15A . 0.9700 ?
    C15 H15B . 0.9700 ?
    C16 H16 . 0.9800 ?
    C17 H17 . 0.9800 ?
    C18 H18A . 0.9700 ?
    C18 H18B . 0.9700 ?
    C19 H19A . 0.9700 ?
    C19 H19B . 0.9700 ?
    C20 C21 . 1.512(8) ?
    C20 H20A . 0.9700 ?
    C20 H20B . 0.9700 ?
    C21 H21A . 0.9600 ?
    C21 H21B . 0.9600 ?
    C21 H21C . 0.9600 ?
    C22 H22A . 0.9600 ?
    C22 H22B . 0.9600 ?
    C22 H22C . 0.9600 ?
    C23A H23A . 0.9600 ?
    C23A H23B . 0.9600 ?
    C23A H23C . 0.9600 ?
    C23B H23D . 0.9600 ?
    C23B H23E . 0.9600 ?
    C23B H23F . 0.9600 ?
    C24 H24A . 0.9600 ?
    C24 H24B . 0.9600 ?
    C24 H24C . 0.9600 ?
loop_
    _geom_angle_atom_site_label_1
    _geom_angle_atom_site_label_2
    _geom_angle_atom_site_label_3
    _geom_angle_site_symmetry_1
    _geom_angle_site_symmetry_3
    _geom_angle
    _geom_angle_publ_flag
    C1 O1 H1A . . 103.5 ?
    C18 O2 C22 . . 111.6(4) ?
    C23B O3 C23A . . 43.7(10) ?
    C23B O3 C6 . . 112.4(9) ?
    C23A O3 C6 . . 115.9(5) ?
    C8 O4 H4A . . 109.9 ?
    C14 O5 H5A . . 104.7 ?
    C24 O6 C16 . . 113.7(4) ?
    C20 N C19 . . 109.7(3) ?
    C20 N C17 . . 113.7(3) ?
    C19 N C17 . . 112.2(3) ?
    O1 C1 C2 . . 109.7(3) ?
    O1 C1 C11 . . 113.3(3) ?
    C2 C1 C11 . . 111.4(3) ?
    O1 C1 H1 . . 107.4 ?
    C2 C1 H1 . . 107.4 ?
    C11 C1 H1 . . 107.4 ?
    C3 C2 C1 . . 110.0(4) ?
    C3 C2 H2A . . 109.7 ?
    C1 C2 H2A . . 109.7 ?
    C3 C2 H2B . . 109.7 ?
    C1 C2 H2B . . 109.7 ?
    H2A C2 H2B . . 108.2 ?
    C2 C3 C4 . . 113.5(3) ?
    C2 C3 H3A . . 108.9 ?
    C4 C3 H3A . . 108.9 ?
    C2 C3 H3B . . 108.9 ?
    C4 C3 H3B . . 108.9 ?
    H3A C3 H3B . . 107.7 ?
    C18 C4 C19 . . 107.2(3) ?
    C18 C4 C3 . . 105.5(3) ?
    C19 C4 C3 . . 110.6(4) ?
    C18 C4 C5 . . 114.0(3) ?
    C19 C4 C5 . . 108.5(3) ?
    C3 C4 C5 . . 110.9(3) ?
    C6 C5 C4 . . 113.7(3) ?
    C6 C5 C11 . . 102.2(3) ?
    C4 C5 C11 . . 107.6(3) ?
    C6 C5 H5 . . 111.0 ?
    C4 C5 H5 . . 111.0 ?
    C11 C5 H5 . . 111.0 ?
    O3 C6 C5 . . 114.7(3) ?
    O3 C6 C7 . . 112.8(3) ?
    C5 C6 C7 . . 104.4(3) ?
    O3 C6 H6 . . 108.2 ?
    C5 C6 H6 . . 108.2 ?
    C7 C6 H6 . . 108.2 ?
    C17 C7 C8 . . 108.6(3) ?
    C17 C7 C6 . . 105.1(3) ?
    C8 C7 C6 . . 110.4(3) ?
    C17 C7 H7 . . 110.9 ?
    C8 C7 H7 . . 110.9 ?
    C6 C7 H7 . . 110.9 ?
    O4 C8 C7 . . 106.3(3) ?
    O4 C8 C9 . . 108.5(3) ?
    C7 C8 C9 . . 108.9(3) ?
    O4 C8 C15 . . 107.3(3) ?
    C7 C8 C15 . . 112.1(3) ?
    C9 C8 C15 . . 113.5(3) ?
    C14 C9 C8 . . 110.1(3) ?
    C14 C9 C10 . . 103.1(3) ?
    C8 C9 C10 . . 113.2(3) ?
    C14 C9 H9 . . 110.1 ?
    C8 C9 H9 . . 110.1 ?
    C10 C9 H9 . . 110.1 ?
    C9 C10 C12 . . 102.8(3) ?
    C9 C10 C11 . . 117.7(3) ?
    C12 C10 C11 . . 113.2(3) ?
    C9 C10 H10 . . 107.6 ?
    C12 C10 H10 . . 107.6 ?
    C11 C10 H10 . . 107.6 ?
    C17 C11 C1 . . 116.4(3) ?
    C17 C11 C5 . . 98.4(3) ?
    C1 C11 C5 . . 113.1(3) ?
    C17 C11 C10 . . 107.3(3) ?
    C1 C11 C10 . . 106.4(3) ?
    C5 C11 C10 . . 115.3(3) ?
    C13 C12 C10 . . 106.9(3) ?
    C13 C12 H12A . . 110.3 ?
    C10 C12 H12A . . 110.3 ?
    C13 C12 H12B . . 110.3 ?
    C10 C12 H12B . . 110.3 ?
    H12A C12 H12B . . 108.6 ?
    C16 C13 C14 . . 112.3(3) ?
    C16 C13 C12 . . 111.8(3) ?
    C14 C13 C12 . . 100.7(3) ?
    C16 C13 H13 . . 110.6 ?
    C14 C13 H13 . . 110.6 ?
    C12 C13 H13 . . 110.6 ?
    O5 C14 C13 . . 118.4(3) ?
    O5 C14 C9 . . 109.7(3) ?
    C13 C14 C9 . . 100.7(3) ?
    O5 C14 H14 . . 109.2 ?
    C13 C14 H14 . . 109.2 ?
    C9 C14 H14 . . 109.2 ?
    C16 C15 C8 . . 117.2(3) ?
    C16 C15 H15A . . 108.0 ?
    C8 C15 H15A . . 108.0 ?
    C16 C15 H15B . . 108.0 ?
    C8 C15 H15B . . 108.0 ?
    H15A C15 H15B . . 107.2 ?
    O6 C16 C13 . . 107.5(3) ?
    O6 C16 C15 . . 110.3(3) ?
    C13 C16 C15 . . 113.8(3) ?
    O6 C16 H16 . . 108.3 ?
    C13 C16 H16 . . 108.3 ?
    C15 C16 H16 . . 108.3 ?
    N C17 C7 . . 116.9(3) ?
    N C17 C11 . . 110.4(3) ?
    C7 C17 C11 . . 100.4(3) ?
    N C17 H17 . . 109.6 ?
    C7 C17 H17 . . 109.6 ?
    C11 C17 H17 . . 109.6 ?
    O2 C18 C4 . . 108.5(4) ?
    O2 C18 H18A . . 110.0 ?
    C4 C18 H18A . . 110.0 ?
    O2 C18 H18B . . 110.0 ?
    C4 C18 H18B . . 110.0 ?
    H18A C18 H18B . . 108.4 ?
    N C19 C4 . . 112.2(3) ?
    N C19 H19A . . 109.2 ?
    C4 C19 H19A . . 109.2 ?
    N C19 H19B . . 109.2 ?
    C4 C19 H19B . . 109.2 ?
    H19A C19 H19B . . 107.9 ?
    N C20 C21 . . 114.6(4) ?
    N C20 H20A . . 108.6 ?
    C21 C20 H20A . . 108.6 ?
    N C20 H20B . . 108.6 ?
    C21 C20 H20B . . 108.6 ?
    H20A C20 H20B . . 107.6 ?
    C20 C21 H21A . . 109.5 ?
    C20 C21 H21B . . 109.5 ?
    H21A C21 H21B . . 109.5 ?
    C20 C21 H21C . . 109.5 ?
    H21A C21 H21C . . 109.5 ?
    H21B C21 H21C . . 109.5 ?
    O2 C22 H22A . . 109.5 ?
    O2 C22 H22B . . 109.5 ?
    H22A C22 H22B . . 109.5 ?
    O2 C22 H22C . . 109.5 ?
    H22A C22 H22C . . 109.5 ?
    H22B C22 H22C . . 109.5 ?
    O3 C23A H23A . . 109.5 ?
    O3 C23A H23B . . 109.5 ?
    O3 C23A H23C . . 109.5 ?
    O3 C23B H23D . . 109.5 ?
    O3 C23B H23E . . 109.5 ?
    H23D C23B H23E . . 109.5 ?
    O3 C23B H23F . . 109.5 ?
    H23D C23B H23F . . 109.5 ?
    H23E C23B H23F . . 109.5 ?
    O6 C24 H24A . . 109.5 ?
    O6 C24 H24B . . 109.5 ?
    H24A C24 H24B . . 109.5 ?
    O6 C24 H24C . . 109.5 ?
    H24A C24 H24C . . 109.5 ?
    H24B C24 H24C . . 109.5 ?
loop_
    _geom_hbond_atom_site_label_D
    _geom_hbond_atom_site_label_H
    _geom_hbond_atom_site_label_A
    _geom_hbond_site_symmetry_A
    _geom_hbond_distance_DH
    _geom_hbond_distance_HA
    _geom_hbond_distance_DA
    _geom_hbond_angle_DHA
    O1 H1A N . 0.93 1.87 2.699(4) 146
    O4 H4A O5 . 0.89 2.33 2.925(4) 125
    O5 H5A O1 4_646 0.93 1.80 2.682(4) 158
data_global
_journal_date_recd_electronic     2011-02-24
_journal_date_accepted     2011-04-22
_journal_name_full     'Acta Crystallographica, Section E'
_journal_year     2011
_journal_volume     67
_journal_issue      6
_journal_page_first     o1435
_journal_page_last     o1435
_journal_paper_category     QO
_journal_coeditor_code     XU5165
_publ_contact_author_name     'Feng-Zheng Chen'
_publ_contact_author_address
;
Faculty of Biotechnology Industry
Chengdu University,
Chengdu 610016,
People's Republic of China
;
_publ_contact_author_email     'fzchen7200@163.com'
_publ_contact_author_fax     ?
_publ_contact_author_phone     ?
_publ_section_title
;
Neoline from <i>Aconitum flavum</i> Hand
;
loop_
    _publ_author_name
    _publ_author_footnote
    _publ_author_address
    'Liu, Wei' .
;
Faculty of Biotechnology Industry
Chengdu University
Chengdu 610016
People's Republic of China
;
    'Gou, Xiong-Jun' .
;
Faculty of Biotechnology Industry
Chengdu University
Chengdu 610016
People's Republic of China
;
    'Song, Qin' .
;
Faculty of Biotechnology Industry
Chengdu University
Chengdu 610016
People's Republic of China
;
    'Chen, Feng-Zheng' .
;
Faculty of Biotechnology Industry
Chengdu University
Chengdu 610016
People's Republic of China
;
