# Supplementary material for: Neoline from Aconitum flavum Hand
Source: Acta Crystallogr Sect E Struct Rep Online. 2011 May 20;67(Pt 6):o1435. doi: 10.1107/S1600536811015170 (PMC3120301; doi:10.1107/S1600536811015170)
Supplement: Supplementary file 2 [file e-67-o1435-Isup2.hkl]

#
# h,k,l, Fc-squared, Fo-squared, sigma(Fo-squared) and status flag
#
data_I
_shelx_title '101105_s2_cy in P212121'
_shelx_refln_list_code          4
_shelx_F_calc_maximum      137.40
_exptl_crystal_F_000       952.00
_reflns_d_resolution_high  0.8348
 
loop_
 _symmetry_equiv_pos_as_xyz
 'x, y, z'
 '-x+1/2, -y, z+1/2'
 'x+1/2, -y+1/2, -z'
 '-x, y+1/2, -z+1/2'
 
_cell_length_a     9.5423
_cell_length_b    13.4727
_cell_length_c    18.4251
_cell_angle_alpha  90.000
_cell_angle_beta   90.000
_cell_angle_gamma  90.000
 
_shelx_F_squared_multiplier     1.000
 
loop_
 _refln_index_h
 _refln_index_k
 _refln_index_l
 _refln_F_squared_calc
 _refln_F_squared_meas
 _refln_F_squared_sigma
 _refln_observed_status
   2   0   0    18878.75    19273.31     47.44 o
   4   0   0     2720.30     2144.60     17.11 o
   6   0   0       99.83      115.16     12.75 o
   8   0   0      148.31      189.39     15.74 o
  10   0   0      352.74      317.52     22.82 o
   2   1   0      482.84      324.71      2.94 o
   3   1   0        9.80        0.39      0.73 o
   4   1   0     1611.79     1656.22     12.37 o
   5   1   0       71.17       87.68      4.34 o
   6   1   0       39.78       52.54      5.63 o
   7   1   0       76.68       89.91      7.44 o
   8   1   0       29.13       25.85      5.09 o
   9   1   0       77.65       86.61      8.42 o
  10   1   0        0.03        0.00      3.60 o
  11   1   0        6.94        4.38      7.86 o
   0   2   0       98.80      260.24      4.02 o
   1   2   0     1011.62      572.25      2.92 o
   2   2   0      828.35      647.73      4.41 o
   3   2   0      105.24      162.01      2.60 o
   4   2   0      975.02     1056.05     12.31 o
   5   2   0     1129.55     1419.18     15.83 o
   6   2   0        5.44        3.01      2.34 o
   7   2   0        7.07        0.00      3.37 o
   8   2   0      229.80      255.41     12.76 o
   9   2   0       70.05       52.32      6.82 o
  10   2   0      126.82      124.80     10.64 o
  11   2   0       19.63       18.02      4.37 o
   1   3   0     5536.67     4789.98     10.06 o
   2   3   0     1785.03     2504.18      8.24 o
   3   3   0     1878.47     1785.75      8.43 o
   4   3   0      146.92      160.60      4.12 o
   5   3   0     1108.12     1202.20     16.25 o
   6   3   0        4.76        8.48      3.97 o
   7   3   0       53.37       63.17      6.35 o
   8   3   0       24.76       28.09      7.67 o
   9   3   0      101.11       99.20      9.03 o
  10   3   0       35.95       34.70      6.45 o
  11   3   0       26.92       27.27      6.07 o
   0   4   0     9075.32     9265.37     20.21 o
   1   4   0     1330.65     1671.58      7.70 o
   2   4   0     4280.84     4338.37     18.50 o
   3   4   0        2.27        1.09      0.73 o
   4   4   0        1.66        5.53      1.06 o
   5   4   0      291.40      238.73      5.98 o
   6   4   0       15.56       15.11      3.87 o
   7   4   0       21.09        8.82      4.69 o
   8   4   0       50.77       52.67      6.38 o
   9   4   0        6.31        6.78      4.13 o
  10   4   0        0.92        0.00      4.37 o
  11   4   0        2.40        0.94      3.94 o
   1   5   0     1209.99     1204.85      5.41 o
   2   5   0      291.64      367.46      4.05 o
   3   5   0      147.51      122.84      2.24 o
   4   5   0       52.31       55.67      1.78 o
   5   5   0       60.12       71.25      3.67 o
   6   5   0       23.77       21.84      2.67 o
   7   5   0        0.98        8.59      3.35 o
   8   5   0       15.51       20.48      3.93 o
   9   5   0       17.30       22.20      4.42 o
  10   5   0        0.65        4.74      5.32 o
   0   6   0     5251.84     5377.65     21.86 o
   1   6   0      475.89      566.24      4.29 o
   2   6   0      993.44     1248.89      9.43 o
   3   6   0        2.50        3.10      1.02 o
   4   6   0       29.85       30.47      1.83 o
   5   6   0       71.48       48.48      2.73 o
   6   6   0      210.69      244.58      7.63 o
   7   6   0       58.02       53.50      5.64 o
   8   6   0       17.40       16.64      3.85 o
   9   6   0        2.32        4.60      3.55 o
  10   6   0        3.09        4.33      5.41 o
   1   7   0      768.56      876.41      5.90 o
   2   7   0     1053.06     1227.64     11.13 o
   3   7   0      121.20      150.81      3.80 o
   4   7   0      196.13      212.64      4.19 o
   5   7   0      171.48      156.74      4.53 o
   6   7   0       38.66       42.13      4.77 o
   7   7   0      173.82      187.70     10.18 o
   8   7   0      100.63      104.76      7.55 o
   9   7   0       14.65       21.36      6.37 o
  10   7   0       59.44       75.45     10.03 o
   0   8   0      161.64      228.66      6.90 o
   1   8   0        9.20       14.79      1.06 o
   2   8   0      460.83      437.71      6.10 o
   3   8   0        4.23        1.81      1.40 o
   4   8   0      648.59      634.65     10.33 o
   5   8   0       96.73      106.37      4.95 o
   6   8   0       60.27       50.40      5.12 o
   7   8   0       77.18       58.05      5.58 o
   8   8   0       20.23       11.46      7.98 o
   9   8   0       78.44       71.00      9.67 o
   1   9   0        0.26        0.45      0.70 o
   2   9   0        4.82        8.31      1.48 o
   3   9   0     2751.68     2706.73     43.11 o
   4   9   0      470.36      442.15      9.93 o
   5   9   0      265.48      296.38     12.35 o
   6   9   0       12.73       19.53      4.03 o
   7   9   0       77.39       70.79      9.11 o
   8   9   0       16.52       16.35      6.55 o
   9   9   0       19.39       17.03      6.53 o
   0  10   0       61.20       60.78      4.23 o
   1  10   0      633.73      633.74     10.11 o
   2  10   0      106.58      117.23      4.21 o
   3  10   0       24.05       25.03      3.86 o
   4  10   0        0.53        4.87      3.62 o
   5  10   0      243.74      222.36      9.45 o
   6  10   0       34.81       42.72      7.23 o
   7  10   0       22.06       15.39      6.17 o
   8  10   0       14.08       22.38     14.21 o
   1  11   0       22.47       29.27      3.90 o
   2  11   0       84.87       82.43      4.03 o
   3  11   0      127.06      116.55      6.17 o
   4  11   0        8.04       12.63      5.11 o
   5  11   0        6.34        1.48      4.35 o
   6  11   0       73.26       74.30      9.21 o
   7  11   0       10.09       12.85     11.45 o
   8  11   0       52.04       54.47      9.14 o
   0  12   0       61.75       58.76      8.94 o
   1  12   0      137.05      143.71      5.50 o
   2  12   0      414.17      361.20     10.85 o
   3  12   0        0.52        0.00      2.80 o
   4  12   0       92.07       72.45      6.15 o
   5  12   0       79.49       63.31     15.40 o
   6  12   0        2.62       12.98      5.69 o
   7  12   0       12.79       19.70      5.93 o
   1  13   0        2.56        3.74      2.82 o
   2  13   0        1.37        2.86      3.76 o
   3  13   0       23.48       20.49      4.87 o
   4  13   0       33.40       33.29      6.75 o
   5  13   0       53.32       57.35      8.63 o
   6  13   0        1.65        7.32     12.03 o
   0  14   0       25.81       55.51     13.35 o
   1  14   0        0.37        5.47      3.13 o
   2  14   0        1.40        5.98      3.21 o
   3  14   0        0.05        0.00      5.09 o
   4  14   0        6.73        3.78      5.01 o
   5  14   0        0.01        8.41      5.85 o
   1  15   0        0.47        0.53      3.23 o
   2  15   0       18.75       20.27      4.50 o
   3  15   0        7.84        4.08      9.00 o
   4  15   0        5.09        2.28      6.67 o
   0  16   0       26.79       21.57      5.85 o
   1  16   0        0.19        0.00      4.09 o
   2   0   1     2851.39     2022.09     11.18 o
   3   0   1     1692.49     1694.04      8.55 o
   4   0   1      662.17      615.62      7.06 o
   5   0   1        7.82       27.43      3.09 o
   6   0   1       12.58       21.61      3.32 o
   7   0   1       16.03       36.50      3.76 o
   8   0   1        2.94        0.00      4.82 o
   9   0   1       67.51       51.54     11.29 o
  10   0   1        6.02        0.00      4.49 o
  11   0   1       20.73       17.06      7.67 o
   2   1   1      380.01      234.82      1.93 o
   3   1   1     1520.42     1760.90      6.30 o
   4   1   1     1507.71     1743.16      8.64 o
   5   1   1     1941.33     2034.32     15.54 o
   6   1   1      391.17      490.45      8.52 o
   7   1   1      864.41      796.86     11.82 o
   8   1   1       28.44       24.89      3.48 o
   9   1   1       13.08       18.17      3.02 o
  10   1   1        3.72        1.86      2.82 o
  11   1   1        9.33        8.52      3.44 o
   0   2   1     5970.51     5003.91     10.50 o
   1   2   1    18024.52    16876.19     34.17 o
   2   2   1    13253.29    12354.06     15.32 o
   3   2   1     1399.35     1721.68      6.25 o
   4   2   1     2554.04     2675.93     11.01 o
   5   2   1      505.62      672.60      8.43 o
   6   2   1      110.56      104.71      4.15 o
   7   2   1      191.56      204.72      6.11 o
   8   2   1       21.95       33.07      3.88 o
   9   2   1       14.76       14.10      3.33 o
  10   2   1       20.53       19.19      3.47 o
  11   2   1       68.79       73.93      7.24 o
   0   3   1     2067.48     1337.45      6.10 o
   1   3   1      962.45     1106.94      3.48 o
   2   3   1      766.82      754.03      3.40 o
   3   3   1     4841.77     4799.84     11.17 o
   4   3   1      338.27      471.20      4.64 o
   5   3   1       58.87       76.67      2.59 o
   6   3   1       79.75       82.85      3.70 o
   7   3   1      151.62      166.81      6.09 o
   8   3   1       63.14       70.04      5.02 o
   9   3   1      121.76      123.55      6.93 o
  10   3   1        5.62        1.64      3.93 o
  11   3   1       19.18       17.47      3.55 o
   0   4   1     2286.79     1878.90      9.21 o
   1   4   1      661.50      839.97      3.92 o
   2   4   1     2634.64     2695.09      6.36 o
   3   4   1      497.47      504.68      3.71 o
   4   4   1      298.78      379.03      4.05 o
   5   4   1      705.11      701.50      7.02 o
   6   4   1      108.26      112.46      3.99 o
   7   4   1       17.03       12.87      2.38 o
   8   4   1       27.47       13.60      2.62 o
   9   4   1       45.34       41.68      3.95 o
  10   4   1       10.14        7.06      2.84 o
  11   4   1       25.32       35.90      6.37 o
   0   5   1      995.51      617.26      5.40 o
   1   5   1     4055.02     4073.93      9.42 o
   2   5   1      697.64      598.85      3.48 o
   3   5   1       38.98       47.55      1.15 o
   4   5   1      141.21      197.44      2.71 o
   5   5   1       39.79       35.96      1.81 o
   6   5   1      221.20      191.75      4.78 o
   7   5   1      316.65      314.48      8.50 o
   8   5   1        5.19        2.25      2.71 o
   9   5   1       81.71       69.76      4.94 o
  10   5   1       19.99       20.59      3.34 o
   0   6   1    12811.13    12861.79     27.85 o
   1   6   1     2217.58     2413.63      8.36 o
   2   6   1       22.05       11.59      0.81 o
   3   6   1      406.53      458.73      4.16 o
   4   6   1      475.17      503.27      4.64 o
   5   6   1       82.68       87.19      2.32 o
   6   6   1       21.06       33.65      1.98 o
   7   6   1       22.23       17.67      2.68 o
   8   6   1      140.84      123.52      5.52 o
   9   6   1       82.29       75.78      4.84 o
  10   6   1        0.67        4.26      3.17 o
   0   7   1     1540.91     1959.32     11.93 o
   1   7   1     1855.44     1861.83      8.64 o
   2   7   1      221.06      232.75      2.79 o
   3   7   1      114.90       92.74      2.15 o
   4   7   1       69.75       54.93      1.75 o
   5   7   1      144.97      146.79      3.13 o
   6   7   1      128.62      114.09      4.81 o
   7   7   1      182.81      187.25      6.50 o
   8   7   1       67.32       78.16      4.73 o
   9   7   1      200.79      219.78      8.98 o
  10   7   1       82.40       90.48      8.05 o
   0   8   1       40.25       30.00      2.00 o
   1   8   1      214.47      221.58      3.26 o
   2   8   1      345.71      282.75      3.43 o
   3   8   1      218.64      238.63      4.42 o
   4   8   1       26.80       20.42      1.46 o
   5   8   1        6.96        6.26      1.72 o
   6   8   1      177.12      169.77      5.94 o
   7   8   1       64.64       65.78      4.22 o
   8   8   1        2.29        0.88      2.81 o
   9   8   1       40.18       53.45      6.02 o
   0   9   1     1143.84     1075.42     10.61 o
   1   9   1       44.41       40.57      1.41 o
   2   9   1      426.11      384.49      5.68 o
   3   9   1       53.28       84.02      3.39 o
   4   9   1      123.77      101.16      3.17 o
   5   9   1      615.68      587.65     10.25 o
   6   9   1      396.89      393.42      8.89 o
   7   9   1       56.71       45.89      4.44 o
   8   9   1       28.87       29.45      4.62 o
   9   9   1       14.49       18.04      4.57 o
   0  10   1       12.93       11.08      1.57 o
   1  10   1       71.90       75.53      1.93 o
   2  10   1      204.01      204.47      3.27 o
   3  10   1       28.29       19.32      2.27 o
   4  10   1      647.16      631.73     12.36 o
   5  10   1      264.87      281.81      7.44 o
   6  10   1       87.46       73.74      5.21 o
   7  10   1       10.38        9.51      4.46 o
   8  10   1       19.61       22.51      4.66 o
   0  11   1        0.11        2.11      1.43 o
   1  11   1      447.00      449.55      5.40 o
   2  11   1      187.52      193.14      4.30 o
   3  11   1       36.33       34.98      2.99 o
   4  11   1      227.92      211.94      6.73 o
   5  11   1       14.54       11.36      3.12 o
   6  11   1       92.67      103.11      7.39 o
   7  11   1       19.43       15.32      4.32 o
   8  11   1       28.47       44.03      6.24 o
   0  12   1       12.68       16.88      3.24 o
   1  12   1       18.84       27.18      2.30 o
   2  12   1        7.65       10.61      2.19 o
   3  12   1       12.25       10.64      2.11 o
   4  12   1       37.83       36.49      3.35 o
   5  12   1       34.22       32.13      6.11 o
   6  12   1       13.52       15.83      4.35 o
   7  12   1       17.66       18.22      7.32 o
   0  13   1        3.47        1.47      2.25 o
   1  13   1      255.98      237.59      6.40 o
   2  13   1       49.03       52.23      3.42 o
   3  13   1        7.82        4.69      1.98 o
   4  13   1       63.40       73.45      5.41 o
   5  13   1      113.70      131.51      8.44 o
   6  13   1        9.32       16.02      4.21 o
   0  14   1       25.59       21.33      3.92 o
   1  14   1       25.75       27.29      2.92 o
   2  14   1        7.73       12.64      2.38 o
   3  14   1        8.62        3.50      2.43 o
   4  14   1        6.85       14.83      4.20 o
   5  14   1       41.14       45.45      6.66 o
   0  15   1       21.19       24.45      3.69 o
   1  15   1       24.23       30.11      2.98 o
   2  15   1        1.18        2.83      2.36 o
   3  15   1       28.54       40.46      5.04 o
   4  15   1       17.64       17.30      4.48 o
   0  16   1        5.30        0.79      3.05 o
   1  16   1       14.10        9.41      2.71 o
   1   0   2    12297.48    10498.76     16.24 o
   2   0   2        4.51        1.19      0.82 o
   3   0   2     5475.49     6376.97     21.35 o
   4   0   2     3322.15     4021.42     18.12 o
   5   0   2     1035.08     1079.60     15.41 o
   6   0   2       16.43       20.75      2.74 o
   7   0   2     1388.94     1336.69     21.59 o
   8   0   2       18.01        4.83      4.78 o
   9   0   2       65.24       55.31      7.10 o
  10   0   2      228.24      242.74     11.65 o
  11   0   2       26.04       34.27      6.59 o
   1   1   2    10097.87     8926.93     24.44 o
   2   1   2      105.09       80.55      1.35 o
   3   1   2      521.49      562.76      3.63 o
   4   1   2     2150.96     2013.60      9.69 o
   5   1   2      155.18      172.36      4.10 o
   6   1   2       95.21       95.79      3.72 o
   7   1   2      150.23      153.60      5.38 o
   8   1   2      719.52      672.03     10.98 o
   9   1   2      192.50      184.05      8.25 o
  10   1   2        8.99        6.87      2.99 o
  11   1   2        4.47        4.76      2.95 o
   0   2   2     1108.58     1433.06      5.69 o
   1   2   2       85.40      132.47      1.72 o
   2   2   2     3921.54     3869.67      8.23 o
   3   2   2      313.72      278.65      2.75 o
   4   2   2      797.55      942.56      6.54 o
   5   2   2      516.82      497.76      7.45 o
   6   2   2      124.46      114.82      4.06 o
   7   2   2      184.53      164.71      5.57 o
   8   2   2       33.17       30.90      3.09 o
   9   2   2       38.32       33.50      3.84 o
  10   2   2        2.47        3.63      2.64 o
  11   2   2       23.41       31.52      3.99 o
   0   3   2        4.67        2.94      0.89 o
   1   3   2     7725.34     8216.61     18.17 o
   2   3   2      448.48      568.99      3.09 o
   3   3   2     2442.22     2267.96      7.50 o
   4   3   2     2317.85     2479.02     10.60 o
   5   3   2      353.24      310.74      4.69 o
   6   3   2      201.78      186.79      4.73 o
   7   3   2      179.33      191.75      5.56 o
   8   3   2       27.47       29.42      3.01 o
   9   3   2      114.29      100.73      5.77 o
  10   3   2       52.63       54.55      4.39 o
  11   3   2       24.89       24.00      3.40 o
   0   4   2     1642.53     1614.04      8.46 o
   1   4   2     1808.55     1696.47      5.40 o
   2   4   2      429.81      381.11      2.77 o
   3   4   2      438.26      484.51      3.58 o
   4   4   2       41.99       55.79      1.84 o
   5   4   2       62.46       92.51      2.66 o
   6   4   2      203.41      214.30      5.12 o
   7   4   2      116.02      128.04      5.51 o
   8   4   2       57.21       62.31      3.89 o
   9   4   2       43.99       53.14      4.40 o
  10   4   2       29.45       31.35      4.23 o
  11   4   2       15.71       14.93      3.48 o
   0   5   2      454.73      502.73      5.01 o
   1   5   2      117.94       86.20      1.34 o
   2   5   2      791.98      849.88      4.23 o
   3   5   2     1282.85     1404.97      6.80 o
   4   5   2      353.99      337.68      3.87 o
   5   5   2      203.00      225.38      3.80 o
   6   5   2       56.64       52.50      2.76 o
   7   5   2      102.69       96.02      4.09 o
   8   5   2        7.05        4.79      2.12 o
   9   5   2       28.46       37.06      3.90 o
  10   5   2       15.80       17.05      5.70 o
   0   6   2       94.22      110.46      3.14 o
   1   6   2      917.46      855.93      4.49 o
   2   6   2     1421.20     1506.17      6.70 o
   3   6   2      632.34      626.89      4.51 o
   4   6   2      678.72      638.82      5.91 o
   5   6   2      296.99      296.86      3.61 o
   6   6   2      126.75      122.52      3.52 o
   7   6   2      292.18      294.74      7.27 o
   8   6   2        8.60        6.77      2.62 o
   9   6   2       90.93      107.02      8.06 o
  10   6   2       15.46        5.83      6.16 o
   0   7   2      471.06      488.25      9.31 o
   1   7   2      201.29      226.93      2.75 o
   2   7   2      886.77      931.68      5.51 o
   3   7   2      225.81      251.95      3.32 o
   4   7   2      426.45      408.01      4.55 o
   5   7   2       55.88       45.91      2.01 o
   6   7   2       92.04       85.97      3.48 o
   7   7   2      170.14      186.21      5.54 o
   8   7   2       97.99       95.01      5.98 o
   9   7   2       27.54       34.97      4.32 o
  10   7   2       25.74       27.87      5.07 o
   0   8   2        7.71       10.45      1.94 o
   1   8   2      203.89      164.17      2.57 o
   2   8   2      486.93      460.43      4.45 o
   3   8   2       19.50       18.80      1.24 o
   4   8   2      336.88      336.04      5.39 o
   5   8   2      652.32      640.56      7.92 o
   6   8   2       69.90       61.27      3.69 o
   7   8   2      226.15      232.87      8.55 o
   8   8   2       61.86       64.41      5.23 o
   9   8   2       50.37       61.83      6.41 o
   0   9   2        1.80       11.11      1.76 o
   1   9   2      157.67      164.13      3.06 o
   2   9   2      488.49      491.75      5.01 o
   3   9   2      498.97      416.41      6.11 o
   4   9   2     1064.37     1025.83     13.86 o
   5   9   2      159.66      136.87      4.96 o
   6   9   2        1.48        3.82      2.58 o
   7   9   2       85.43       79.70      5.50 o
   8   9   2       11.26       14.70      3.34 o
   9   9   2       26.44       18.18      6.66 o
   0  10   2       22.78       15.55      2.41 o
   1  10   2      233.79      214.10      4.06 o
   2  10   2       31.47       25.39      1.41 o
   3  10   2      472.53      434.32      6.62 o
   4  10   2       46.08       39.52      2.97 o
   5  10   2      216.60      199.02      6.96 o
   6  10   2      100.56       92.54      5.69 o
   7  10   2       90.78       95.56      6.16 o
   8  10   2        7.53        6.71      3.95 o
   0  11   2        9.18        9.17      1.81 o
   1  11   2       34.68       28.54      1.81 o
   2  11   2        0.09        0.82      1.23 o
   3  11   2      394.91      419.06      6.74 o
   4  11   2       61.63       72.39      3.82 o
   5  11   2        1.75        0.13      2.75 o
   6  11   2       60.14       56.15      6.04 o
   7  11   2       40.57       41.02      5.56 o
   8  11   2       19.99       21.55      6.28 o
   0  12   2       38.08       34.70      3.32 o
   1  12   2      224.83      198.08      4.63 o
   2  12   2      110.20      118.20      4.13 o
   3  12   2       21.17       23.45      2.46 o
   4  12   2      111.48       94.20      5.79 o
   5  12   2       29.83       25.05      4.23 o
   6  12   2       15.39       16.45      4.93 o
   7  12   2       44.30       66.75      6.79 o
   0  13   2        1.11        0.86      2.24 o
   1  13   2       52.85       70.51      3.80 o
   2  13   2       45.69       47.80      3.25 o
   3  13   2       17.88       20.51      3.12 o
   4  13   2       48.00       54.26      7.00 o
   5  13   2       81.68       85.83      6.92 o
   6  13   2        1.14        2.43      4.85 o
   0  14   2       28.78       33.30      4.40 o
   1  14   2       38.13       43.22      3.77 o
   2  14   2        6.19        5.32      2.38 o
   3  14   2        7.38        3.91      2.43 o
   4  14   2       10.32       10.28      3.38 o
   5  14   2        1.21        0.00      3.79 o
   0  15   2       14.77       14.71      3.61 o
   1  15   2        1.83        0.00      2.38 o
   2  15   2       26.88       27.25      3.49 o
   3  15   2       12.67       12.67      3.31 o
   4  15   2        5.38        3.47      7.04 o
   0  16   2       20.20       19.15      4.90 o
   1  16   2       52.11       52.65      4.26 o
   1   0   3     9905.18     7734.68     18.09 o
   2   0   3     2563.82     2502.29      9.35 o
   3   0   3      731.21      945.90      7.13 o
   4   0   3        0.51        0.00      1.27 o
   5   0   3       25.83        9.20      2.17 o
   6   0   3      118.36      122.10      5.50 o
   7   0   3        6.09        0.00      2.95 o
   8   0   3        0.53        1.11      3.08 o
   9   0   3       34.89       46.01      5.74 o
  10   0   3        5.31        0.00      4.03 o
  11   0   3        5.19        0.00      3.63 o
   0   1   3     3830.43     3585.29     19.83 o
   1   1   3      736.22      908.15      3.65 o
   2   1   3      308.47      336.46      2.48 o
   3   1   3       14.68       16.51      0.87 o
   4   1   3      542.54      490.37      4.66 o
   5   1   3      158.83      184.52      3.97 o
   6   1   3      478.89      431.27      6.74 o
   7   1   3      406.10      398.77      7.48 o
   8   1   3      395.85      347.21      8.62 o
   9   1   3       41.47       37.69      3.67 o
  10   1   3       88.48      102.80      6.11 o
  11   1   3       30.33       37.72      4.17 o
   0   2   3       25.67       87.09      1.46 o
   1   2   3      551.95      675.18      5.93 o
   2   2   3     1481.38     1555.53      6.83 o
   3   2   3     2392.65     2468.28      8.55 o
   4   2   3      310.62      292.42      3.77 o
   5   2   3      812.02      756.71      7.37 o
   6   2   3      952.98      925.55     10.25 o
   7   2   3      270.84      263.85      6.71 o
   8   2   3      287.91      291.63      6.87 o
   9   2   3      190.64      184.30      5.98 o
  10   2   3       74.98       73.17      5.36 o
  11   2   3       64.31       78.20      5.74 o
   0   3   3       43.92       42.13      1.33 o
   1   3   3     7756.83     7220.34     14.89 o
   2   3   3       27.58       25.59      0.97 o
   3   3   3      481.69      409.50      3.57 o
   4   3   3     1101.38     1121.78      7.19 o
   5   3   3      430.21      527.24      5.58 o
   6   3   3        7.62       13.26      2.01 o
   7   3   3       65.90       67.98      3.37 o
   8   3   3      139.41      126.68      5.01 o
   9   3   3      115.82      105.30      4.96 o
  10   3   3       12.77       14.34      2.82 o
  11   3   3        1.37        0.00      3.58 o
   0   4   3       84.37      244.91      3.21 o
   1   4   3      576.66      614.33      3.27 o
   2   4   3      545.73      613.35      4.20 o
   3   4   3     2914.35     2863.23      9.27 o
   4   4   3      671.99      615.38      5.27 o
   5   4   3       19.51       22.90      1.53 o
   6   4   3      226.47      243.40      5.44 o
   7   4   3      183.86      175.36      5.07 o
   8   4   3       77.56       80.14      4.07 o
   9   4   3      136.41      134.62      5.87 o
  10   4   3        6.00        6.27      2.81 o
   0   5   3        1.93        2.04      0.82 o
   1   5   3     1258.72     1395.48      5.92 o
   2   5   3       99.15       94.04      1.48 o
   3   5   3      521.77      421.45      4.90 o
   4   5   3      324.52      361.82      3.91 o
   5   5   3      161.08      116.93      2.82 o
   6   5   3       34.44       28.31      2.24 o
   7   5   3      251.35      219.92      5.70 o
   8   5   3      135.92      118.92      5.11 o
   9   5   3       81.83       75.52      5.02 o
  10   5   3       66.52       75.24      6.53 o
   0   6   3        6.06        2.55      0.77 o
   1   6   3     2010.85     2214.24      7.43 o
   2   6   3     1286.29     1277.61      5.76 o
   3   6   3      145.41      121.40      2.01 o
   4   6   3      312.62      296.95      3.83 o
   5   6   3        7.35       13.40      1.30 o
   6   6   3       46.31       39.98      2.14 o
   7   6   3       75.55       86.20      3.82 o
   8   6   3       14.77       11.86      3.50 o
   9   6   3      199.91      218.97      9.94 o
  10   6   3       47.24       44.00      5.50 o
   0   7   3     6456.30     7068.43     22.88 o
   1   7   3      193.37      209.73      2.79 o
   2   7   3        5.99        4.85      0.79 o
   3   7   3       51.07       34.93      1.44 o
   4   7   3       92.05      107.57      2.58 o
   5   7   3      252.37      233.89      3.93 o
   6   7   3      355.66      361.88      6.42 o
   7   7   3      154.41      147.34      5.60 o
   8   7   3      105.60      121.43      6.74 o
   9   7   3      166.76      155.41      8.73 o
  10   7   3       80.96       80.44      6.29 o
   0   8   3      181.89      219.24      4.97 o
   1   8   3      164.97      144.34      2.66 o
   2   8   3      684.13      737.77      5.49 o
   3   8   3      564.27      595.02      6.17 o
   4   8   3      410.58      385.07      5.14 o
   5   8   3        4.47        5.44      2.90 o
   6   8   3      363.06      320.70      6.29 o
   7   8   3      280.21      262.85      8.57 o
   8   8   3       37.66       33.00      4.14 o
   9   8   3       28.49       26.31      4.21 o
   0   9   3      166.08      173.78      6.90 o
   1   9   3       86.05       76.52      2.24 o
   2   9   3      502.42      465.53      5.34 o
   3   9   3      192.63      189.17      3.31 o
   4   9   3      138.64      138.87      4.34 o
   5   9   3       67.26       76.25      3.58 o
   6   9   3      384.32      372.08      9.60 o
   7   9   3        6.58        5.89      2.75 o
   8   9   3        1.57        2.14      3.00 o
   9   9   3       12.26       10.33      7.97 o
   0  10   3      129.44      131.26      4.35 o
   1  10   3       28.64       21.58      1.56 o
   2  10   3      440.92      437.57      6.17 o
   3  10   3      698.28      633.57      9.91 o
   4  10   3       53.22       45.06      2.77 o
   5  10   3      427.44      459.22     10.41 o
   6  10   3       38.36       36.21      3.95 o
   7  10   3        2.99        5.59      3.30 o
   8  10   3        1.59        2.02      3.99 o
   0  11   3       44.52       52.89      3.17 o
   1  11   3      183.40      154.99      4.07 o
   2  11   3      244.09      238.68      4.55 o
   3  11   3      151.35      169.01      4.47 o
   4  11   3        5.95        7.99      2.11 o
   5  11   3      115.03      123.66      5.89 o
   6  11   3       51.38       47.44      4.26 o
   7  11   3        8.34        7.75      3.84 o
   8  11   3       86.92       94.35      7.89 o
   0  12   3        0.47        0.00      2.25 o
   1  12   3       70.15       55.47      2.74 o
   2  12   3       58.63       70.21      3.30 o
   3  12   3      115.05      110.03      4.76 o
   4  12   3        7.52        4.22      2.41 o
   5  12   3       45.83       47.61      4.22 o
   6  12   3        6.76        7.22      3.77 o
   7  12   3       38.93       37.05      5.67 o
   0  13   3       34.33       43.02      3.76 o
   1  13   3       56.71       58.43      3.51 o
   2  13   3       32.27       27.21      2.67 o
   3  13   3        4.12        6.38      2.33 o
   4  13   3        1.91        3.67      2.61 o
   5  13   3        1.50        6.99      3.96 o
   6  13   3       33.09       27.06      4.65 o
   0  14   3      112.00      109.22     10.27 o
   1  14   3       20.20       31.33      2.76 o
   2  14   3       31.07       35.81      4.19 o
   3  14   3        7.59        9.80      3.75 o
   4  14   3        1.40        4.69      3.05 o
   5  14   3        4.66        3.90      3.63 o
   0  15   3        7.73        9.58      4.99 o
   1  15   3       14.31       12.76      2.89 o
   2  15   3       61.71       62.45      4.89 o
   3  15   3        5.12        2.93      3.41 o
   0   0   4     7351.40     7857.43     23.88 o
   1   0   4     5357.25     6582.06     14.14 o
   2   0   4     3508.36     3666.22     11.99 o
   3   0   4     1206.58      925.27      7.28 o
   4   0   4       71.10      101.54      3.26 o
   5   0   4       56.43       21.76      2.68 o
   6   0   4       12.46       18.01      2.79 o
   7   0   4      311.98      364.40     10.19 o
   8   0   4      119.68      118.96      8.35 o
   9   0   4      573.83      597.71     14.26 o
  10   0   4       15.47        5.16      4.71 o
  11   0   4        7.32        5.79      4.02 o
   0   1   4     1860.74     2575.17     10.63 o
   1   1   4     5641.77     5255.43     12.98 o
   2   1   4      780.96      633.04      3.62 o
   3   1   4     4118.13     4382.05     10.97 o
   4   1   4       52.35       30.13      1.44 o
   5   1   4      362.90      470.58      5.68 o
   6   1   4      167.22      129.03      3.98 o
   7   1   4      943.93      933.80     10.61 o
   8   1   4      195.09      200.46      5.79 o
   9   1   4      226.27      208.65      6.67 o
  10   1   4        8.41        6.48      2.30 o
  11   1   4        9.18       11.61      3.48 o
   0   2   4     3023.33     2721.88      9.50 o
   1   2   4       72.44       47.79      0.94 o
   2   2   4     2860.06     2782.13      8.87 o
   3   2   4      119.85      157.64      2.04 o
   4   2   4       98.94      124.00      2.70 o
   5   2   4      177.05      194.84      3.89 o
   6   2   4       74.92       66.06      3.02 o
   7   2   4      906.54      839.32     10.17 o
   8   2   4      147.38      147.25      5.19 o
   9   2   4       77.36       93.07      4.71 o
  10   2   4       12.61        4.01      2.33 o
  11   2   4        2.00        0.51      3.44 o
   0   3   4     2955.72     3135.81     10.06 o
   1   3   4      729.90      899.23      4.59 o
   2   3   4      313.64      309.62      3.33 o
   3   3   4      371.14      382.70      3.52 o
   4   3   4     1354.77     1364.03      9.20 o
   5   3   4      198.01      181.76      3.52 o
   6   3   4      442.01      445.60      6.82 o
   7   3   4      583.60      580.91      9.00 o
   8   3   4      515.76      490.09      8.49 o
   9   3   4      110.11      118.87      4.93 o
  10   3   4        3.82        0.00      2.28 o
  11   3   4       22.79       16.48      4.63 o
   0   4   4       14.97        7.18      0.96 o
   1   4   4      318.77      316.33      2.58 o
   2   4   4       21.30       22.03      1.24 o
   3   4   4      141.19      137.53      2.25 o
   4   4   4      371.37      443.98      4.03 o
   5   4   4      106.32      122.04      2.86 o
   6   4   4      125.99       84.14      3.05 o
   7   4   4       46.28       41.87      2.93 o
   8   4   4       41.65       25.17      2.55 o
   9   4   4       91.91       99.60      4.87 o
  10   4   4       21.59       22.18      3.39 o
   0   5   4      241.80      210.47      3.68 o
   1   5   4      671.28      533.30      4.49 o
   2   5   4       96.71      136.81      2.51 o
   3   5   4      478.95      521.91      6.20 o
   4   5   4       44.32       41.29      1.31 o
   5   5   4      708.24      782.82      6.84 o
   6   5   4       84.23       71.10      2.59 o
   7   5   4      488.30      441.82      7.97 o
   8   5   4      117.09      131.56      4.87 o
   9   5   4      277.31      280.57      8.84 o
  10   5   4      103.35      112.65      7.03 o
   0   6   4      278.46      349.16      4.66 o
   1   6   4       16.26       12.03      0.93 o
   2   6   4      932.65      855.76      8.14 o
   3   6   4      523.20      540.49      6.19 o
   4   6   4      217.21      235.74      4.33 o
   5   6   4      673.62      654.51      6.50 o
   6   6   4       39.36       34.47      2.53 o
   7   6   4      167.17      172.39      5.09 o
   8   6   4        5.59        7.21      2.30 o
   9   6   4       19.22       32.08      6.80 o
  10   6   4        0.89       12.02      4.11 o
   0   7   4      212.96      245.11      4.70 o
   1   7   4      317.43      306.70      3.19 o
   2   7   4      568.88      538.99      5.20 o
   3   7   4      329.74      295.96      3.80 o
   4   7   4       55.55       65.32      2.05 o
   5   7   4       33.82       32.93      1.38 o
   6   7   4       24.86       28.14      2.29 o
   7   7   4      262.18      275.12      7.36 o
   8   7   4      136.71      128.48      6.36 o
   9   7   4       16.88       24.99      5.69 o
  10   7   4       16.39       11.22      3.45 o
   0   8   4     1136.37     1189.70     10.70 o
   1   8   4      291.34      300.30      3.70 o
   2   8   4       30.15       41.22      1.56 o
   3   8   4        9.24       10.64      1.19 o
   4   8   4       64.73       70.05      2.21 o
   5   8   4      287.10      253.70      4.98 o
   6   8   4      330.68      335.20      7.25 o
   7   8   4       52.39       56.44      4.11 o
   8   8   4       28.14       28.85      4.15 o
   9   8   4       20.61       21.15      4.16 o
   0   9   4      274.07      230.69      5.96 o
   1   9   4      282.61      280.50      3.78 o
   2   9   4      205.87      210.80      3.51 o
   3   9   4      218.93      223.22      3.80 o
   4   9   4      653.81      659.94      8.75 o
   5   9   4       18.40       25.83      2.69 o
   6   9   4      156.81      146.44      8.41 o
   7   9   4       17.34       18.48      3.09 o
   8   9   4       29.47       26.88      4.11 o
   9   9   4        4.41       14.83      4.56 o
   0  10   4       24.76       24.58      2.28 o
   1  10   4       35.15       45.78      1.95 o
   2  10   4       47.25       43.09      2.47 o
   3  10   4      817.07      802.53     10.45 o
   4  10   4      193.51      198.84      5.13 o
   5  10   4      225.34      222.17      6.74 o
   6  10   4       21.79       23.62      5.32 o
   7  10   4       29.00       31.39      3.72 o
   8  10   4       15.49       23.64      4.05 o
   0  11   4       16.10       31.45      3.20 o
   1  11   4       44.89       49.38      2.58 o
   2  11   4       48.17       39.30      2.38 o
   3  11   4      145.95      145.00      4.16 o
   4  11   4      258.25      271.89      7.13 o
   5  11   4       17.18       24.61      3.23 o
   6  11   4        1.96        3.63      2.77 o
   7  11   4       26.66       23.38      3.56 o
   8  11   4       27.61       37.79      5.83 o
   0  12   4        4.63        4.78      1.92 o
   1  12   4      172.50      155.34      4.08 o
   2  12   4       40.38       33.61      2.32 o
   3  12   4       72.89       68.28      3.96 o
   4  12   4       37.72       43.35      3.86 o
   5  12   4        0.28        0.90      3.06 o
   6  12   4       35.11       34.41      4.39 o
   7  12   4       64.78       63.45      7.13 o
   0  13   4        0.13        4.18      2.47 o
   1  13   4      130.19      101.70      4.07 o
   2  13   4        5.76        9.95      2.83 o
   3  13   4        2.39        3.98      2.59 o
   4  13   4        0.03        1.60      2.48 o
   5  13   4        6.86        5.60      2.78 o
   6  13   4       27.26       27.27     10.78 o
   0  14   4       15.08       17.21      3.48 o
   1  14   4       40.50       42.04      3.37 o
   2  14   4       10.80       11.72      3.07 o
   3  14   4       27.57       26.89      4.14 o
   4  14   4        3.88        1.76      3.07 o
   5  14   4       17.10       12.21      3.63 o
   0  15   4        0.30        1.05      3.68 o
   1  15   4       13.73       10.39      2.64 o
   2  15   4       19.40       26.69      3.77 o
   3  15   4        5.26        4.35      3.12 o
   1   0   5      477.13      276.47      3.05 o
   2   0   5     1024.49      741.66      5.84 o
   3   0   5      768.49      658.68      7.08 o
   4   0   5      226.20      210.56      4.61 o
   5   0   5      283.70      254.20      6.23 o
   6   0   5      784.57      914.12     12.64 o
   7   0   5       34.17       23.21      2.82 o
   8   0   5      845.19      863.61     14.40 o
   9   0   5       12.55       12.97      4.45 o
  10   0   5       20.14        9.30      3.21 o
  11   0   5       99.17      109.84      8.81 o
   0   1   5     1383.47     1319.28      8.09 o
   1   1   5      621.36      829.07      4.55 o
   2   1   5      950.89      755.97      3.81 o
   3   1   5     1115.72     1011.65      5.79 o
   4   1   5      482.65      587.51      5.27 o
   5   1   5      977.88      865.90      7.45 o
   6   1   5      305.04      378.70      5.59 o
   7   1   5     1048.36     1105.60     10.67 o
   8   1   5      254.36      242.05      5.52 o
   9   1   5       38.17       46.45      3.25 o
  10   1   5       51.54       49.71      4.01 o
  11   1   5       11.03       14.27      3.15 o
   0   2   5        9.54       10.56      1.33 o
   1   2   5      691.40      798.59      4.59 o
   2   2   5     1936.54     2197.97      8.85 o
   3   2   5     1808.21     1672.18     10.25 o
   4   2   5     2835.07     3089.11     12.17 o
   5   2   5      359.78      347.18      4.54 o
   6   2   5      211.83      235.89      4.90 o
   7   2   5      492.75      493.70      7.90 o
   8   2   5       26.33       20.93      2.61 o
   9   2   5       60.11       47.72      3.05 o
  10   2   5       64.95       55.70      4.02 o
  11   2   5        3.89        1.27      2.80 o
   0   3   5      132.42      211.02      4.47 o
   1   3   5      715.37      848.39      4.39 o
   2   3   5      174.99      189.41      2.89 o
   3   3   5      269.16      282.88      4.91 o
   4   3   5      232.33      224.66      3.78 o
   5   3   5      250.50      195.99      4.26 o
   6   3   5      321.64      339.12      5.81 o
   7   3   5      357.78      379.19      6.65 o
   8   3   5      259.41      272.08      6.47 o
   9   3   5        3.89        6.13      2.25 o
  10   3   5       12.08       11.27      2.86 o
   0   4   5      349.95      235.27      3.42 o
   1   4   5      908.13      982.51      8.51 o
   2   4   5      289.47      311.42      4.80 o
   3   4   5     1471.28     1491.71     10.04 o
   4   4   5      253.61      255.96      3.51 o
   5   4   5      228.76      240.30      3.92 o
   6   4   5       27.03       32.76      2.04 o
   7   4   5      124.10      124.72      4.44 o
   8   4   5      139.74      132.02      5.27 o
   9   4   5       79.09       73.70      4.30 o
  10   4   5        6.67        9.87      2.82 o
   0   5   5       31.03       61.39      2.35 o
   1   5   5      930.43      821.21      4.34 o
   2   5   5      654.32      634.57      5.54 o
   3   5   5       15.19       18.26      1.34 o
   4   5   5      403.49      541.18      6.07 o
   5   5   5      671.16      660.32      7.36 o
   6   5   5       32.77       27.45      1.70 o
   7   5   5      169.96      160.48      5.00 o
   8   5   5       36.81       44.22      3.55 o
   9   5   5       56.58       66.98      4.20 o
  10   5   5        9.32       12.05      3.29 o
   0   6   5      542.22      589.60      7.97 o
   1   6   5      235.15      191.85      3.11 o
   2   6   5      584.82      598.42      5.51 o
   3   6   5       39.05       41.30      2.57 o
   4   6   5       59.36       47.60      1.59 o
   5   6   5      184.82      170.53      3.77 o
   6   6   5      123.11      107.15      4.87 o
   7   6   5        3.65        5.07      2.13 o
   8   6   5       45.41       47.89      3.69 o
   9   6   5       14.18        6.45      2.91 o
  10   6   5      176.25      204.24      9.33 o
   0   7   5        5.94        4.00      1.12 o
   1   7   5      378.16      423.97      4.76 o
   2   7   5      561.36      548.64      6.11 o
   3   7   5      173.75      159.66      4.97 o
   4   7   5      208.42      217.39      4.30 o
   5   7   5        8.11       10.25      2.16 o
   6   7   5      536.24      490.14      9.69 o
   7   7   5      135.42      119.88      5.16 o
   8   7   5       22.98       18.94      3.26 o
   9   7   5       70.33       69.67      6.53 o
   0   8   5      395.06      382.88      5.92 o
   1   8   5      393.95      384.80      4.21 o
   2   8   5      933.54      926.83      9.00 o
   3   8   5       11.17       14.26      1.24 o
   4   8   5      616.84      599.71      7.08 o
   5   8   5       56.76       51.45      3.26 o
   6   8   5      354.83      424.55      9.29 o
   7   8   5       89.16       81.44      5.12 o
   8   8   5       34.63       30.78      3.81 o
   9   8   5       22.49       16.77      3.49 o
   0   9   5      111.72       93.55      3.32 o
   1   9   5      146.09      146.76      2.64 o
   2   9   5       48.94       40.72      1.93 o
   3   9   5      164.11      142.95      4.07 o
   4   9   5      501.00      482.77      9.08 o
   5   9   5      330.79      323.44      7.43 o
   6   9   5       14.60       11.88      3.14 o
   7   9   5       29.62       36.28      3.54 o
   8   9   5       23.36       10.58      5.91 o
   9   9   5        8.71       15.84      3.90 o
   0  10   5        8.89        6.09      2.17 o
   1  10   5      422.07      429.92      6.08 o
   2  10   5      957.26      950.26      8.83 o
   3  10   5      210.11      246.87      4.47 o
   4  10   5      230.55      246.53      6.19 o
   5  10   5       96.93       89.34      4.28 o
   6  10   5       80.30       84.14      5.44 o
   7  10   5       55.31       56.21      4.98 o
   8  10   5       24.13       19.96      3.58 o
   0  11   5        0.79        0.00      2.23 o
   1  11   5      300.66      278.79      5.33 o
   2  11   5      134.07      125.01      3.77 o
   3  11   5      140.89      150.29      4.77 o
   4  11   5       28.59       32.46      3.08 o
   5  11   5       57.80       68.30      4.76 o
   6  11   5        3.64        6.86      2.91 o
   7  11   5       19.73       25.29      3.69 o
   0  12   5       11.41        5.59      2.84 o
   1  12   5        3.94        3.72      1.90 o
   2  12   5      114.40      110.37      4.06 o
   3  12   5       20.29       18.32      3.26 o
   4  12   5       59.37       54.29      4.34 o
   5  12   5       10.28       13.68      3.01 o
   6  12   5       26.55       38.47      4.23 o
   7  12   5       51.34       47.12      5.25 o
   0  13   5        3.96        0.91      2.30 o
   1  13   5        4.58        1.76      1.83 o
   2  13   5       22.54       25.00      2.98 o
   3  13   5       26.77       26.24      3.47 o
   4  13   5        3.61        4.82      2.68 o
   5  13   5        6.01        8.06      2.82 o
   6  13   5        7.80       17.71      3.82 o
   0  14   5       75.34       82.75      9.56 o
   1  14   5        4.01        3.46      2.31 o
   2  14   5       34.96       41.92      3.72 o
   3  14   5       63.44       71.06      5.51 o
   4  14   5        9.76       16.06      3.75 o
   5  14   5       46.47       54.20      6.26 o
   0  15   5       17.93       17.97      4.83 o
   1  15   5       13.52        9.52      3.24 o
   2  15   5       50.01       47.66      4.13 o
   3  15   5        6.10       10.01      3.21 o
   0   0   6      109.77       42.99      2.42 o
   1   0   6      243.35      248.75      3.55 o
   2   0   6       75.57       78.91      2.09 o
   3   0   6     4364.55     4649.53     18.44 o
   4   0   6      244.57      377.82      7.55 o
   5   0   6       88.14       95.54      3.99 o
   6   0   6      992.18      975.25     13.71 o
   7   0   6        6.05        2.57      2.15 o
   8   0   6      201.91      181.28      7.01 o
   9   0   6       42.21       43.07      4.01 o
  10   0   6        0.03        0.00      3.66 o
  11   0   6        0.30        0.08      5.66 o
   0   1   6      634.92      753.35      6.13 o
   1   1   6      155.10      241.62      2.43 o
   2   1   6      362.23      285.14      3.07 o
   3   1   6     2514.78     2925.25     10.91 o
   4   1   6      415.72      374.88      4.49 o
   5   1   6      297.80      256.92      4.15 o
   6   1   6      798.14      803.81      8.46 o
   7   1   6      388.88      376.84      6.35 o
   8   1   6       40.93       37.44      2.56 o
   9   1   6       37.59       32.44      2.71 o
  10   1   6       11.58       11.54      3.61 o
   0   2   6      389.32      662.69      5.79 o
   1   2   6      320.62      415.02      3.09 o
   2   2   6      824.84      884.70      5.37 o
   3   2   6      152.55      163.13      2.85 o
   4   2   6        3.83        5.83      0.90 o
   5   2   6      647.82      690.18      6.51 o
   6   2   6       84.07       74.69      2.79 o
   7   2   6      856.70      841.01      9.31 o
   8   2   6      286.93      316.51      6.28 o
   9   2   6       42.91       43.95      3.54 o
  10   2   6       39.84       49.01      3.91 o
   0   3   6     2864.97     2871.93     12.06 o
   1   3   6      814.75      649.99      3.96 o
   2   3   6     2805.27     3322.26     14.36 o
   3   3   6     5593.18     6335.65     24.70 o
   4   3   6     1162.92     1205.55      8.89 o
   5   3   6      128.15      149.59      2.86 o
   6   3   6      161.56      162.53      3.45 o
   7   3   6      102.49      106.07      3.67 o
   8   3   6      545.90      530.13      8.83 o
   9   3   6        4.26        2.59      2.13 o
  10   3   6       12.65       12.90      3.02 o
   0   4   6       16.97       12.18      1.26 o
   1   4   6       40.62       73.78      1.53 o
   2   4   6      331.76      386.99      5.99 o
   3   4   6      394.44      460.71      6.50 o
   4   4   6      216.01      221.22      5.59 o
   5   4   6      233.26      270.24      4.36 o
   6   4   6      182.49      182.66      3.50 o
   7   4   6       39.96       40.25      2.14 o
   8   4   6      141.41      143.37      4.85 o
   9   4   6       15.35       10.85      2.62 o
  10   4   6       50.47       59.80      4.83 o
   0   5   6      267.18      208.22      3.58 o
   1   5   6      144.66      117.27      2.13 o
   2   5   6       54.91       88.72      3.24 o
   3   5   6      200.19      207.90      3.99 o
   4   5   6      317.44      313.52      4.91 o
   5   5   6      396.71      385.78      4.72 o
   6   5   6       27.66       32.09      2.03 o
   7   5   6      101.63      108.11      4.26 o
   8   5   6       57.33       54.51      3.69 o
   9   5   6       78.26       78.79      4.78 o
  10   5   6       18.46       25.93      3.56 o
   0   6   6       87.08      114.57      3.95 o
   1   6   6     1360.91     1486.77      7.10 o
   2   6   6      139.50      163.46      3.18 o
   3   6   6      109.51      107.58      3.02 o
   4   6   6        6.59       13.16      1.65 o
   5   6   6       59.16       67.71      2.45 o
   6   6   6       79.43       71.52      2.70 o
   7   6   6        6.57        5.03      2.35 o
   8   6   6        6.63        7.37      2.32 o
   9   6   6       19.71       24.23      3.06 o
  10   6   6        8.64        8.41      3.63 o
   0   7   6      331.45      341.59      6.22 o
   1   7   6      163.53      147.47      3.00 o
   2   7   6       26.54       39.18      1.47 o
   3   7   6      321.09      344.32      5.00 o
   4   7   6      191.74      162.75      5.02 o
   5   7   6       28.30       26.43      2.77 o
   6   7   6       89.33       77.67      4.34 o
   7   7   6      196.66      174.09      6.43 o
   8   7   6        5.55        9.56      2.90 o
   9   7   6       12.11       12.28      3.63 o
   0   8   6     1298.34     1191.95     14.88 o
   1   8   6       11.75        9.57      1.34 o
   2   8   6      114.50      117.81      2.70 o
   3   8   6       18.81       17.08      1.63 o
   4   8   6      230.52      228.54      5.03 o
   5   8   6      243.87      240.08      6.85 o
   6   8   6       60.33       82.08      4.53 o
   7   8   6       77.85       80.49      5.21 o
   8   8   6       22.27       19.73      3.85 o
   9   8   6        2.75        2.04      3.08 o
   0   9   6      381.12      366.67      6.99 o
   1   9   6       86.22       81.41      2.17 o
   2   9   6       24.92       21.61      1.21 o
   3   9   6      299.57      247.12      6.85 o
   4   9   6      432.12      439.61      7.50 o
   5   9   6       50.29       56.19      3.60 o
   6   9   6      271.79      269.43      7.38 o
   7   9   6       64.04       75.25      4.76 o
   8   9   6       89.15       93.85      5.59 o
   0  10   6      141.10      161.68      5.78 o
   1  10   6       25.23       28.13      1.74 o
   2  10   6      171.05      183.32      4.06 o
   3  10   6      367.87      369.50      6.51 o
   4  10   6        1.10        3.94      1.85 o
   5  10   6       49.96       36.87      3.12 o
   6  10   6       14.13       11.92      2.53 o
   7  10   6       23.85       30.50      3.71 o
   8  10   6        1.71        2.43      3.11 o
   0  11   6       57.08       53.66      3.96 o
   1  11   6      204.77      202.28      4.57 o
   2  11   6      218.01      208.36      4.99 o
   3  11   6      106.53      107.64      4.85 o
   4  11   6      158.43      163.64      5.54 o
   5  11   6       10.94        8.08      2.33 o
   6  11   6       44.26       49.41      3.84 o
   7  11   6       25.85       24.12      4.22 o
   0  12   6       76.85       71.95      4.51 o
   1  12   6       12.39       15.41      2.28 o
   2  12   6      102.21      107.01      4.09 o
   3  12   6       83.43       81.72      4.90 o
   4  12   6       72.38       68.18      4.76 o
   5  12   6        0.20        0.95      2.52 o
   6  12   6      115.71      130.59      6.74 o
   0  13   6       11.77       18.69      4.11 o
   1  13   6       87.61       75.99      3.67 o
   2  13   6        2.90        7.33      2.13 o
   3  13   6        7.75        8.41      2.81 o
   4  13   6       15.89        9.07      2.99 o
   5  13   6        4.29        1.44      2.99 o
   6  13   6       21.75       27.59      6.67 o
   0  14   6       61.17       61.70      6.91 o
   1  14   6        8.46        6.75      3.31 o
   2  14   6       18.61       25.13      3.22 o
   3  14   6       14.60       17.10      3.77 o
   4  14   6       12.54       15.64      3.60 o
   0  15   6       10.11        8.01      5.98 o
   1  15   6        0.38        5.57      3.06 o
   2  15   6        4.02        1.24      3.35 o
   1   0   7     9356.88     9324.60     38.21 o
   2   0   7     1641.89     2045.17     11.57 o
   3   0   7       47.26       61.78      2.45 o
   4   0   7      339.26      383.00      6.79 o
   5   0   7       50.94       58.07      3.69 o
   6   0   7       76.18      100.56      4.74 o
   7   0   7       77.87       84.63      4.58 o
   8   0   7      145.98      170.19      6.70 o
   9   0   7       21.43       29.83      3.64 o
  10   0   7        6.19       19.23      4.62 o
   0   1   7      260.56      286.67      4.15 o
   1   1   7      882.76      851.01      4.96 o
   2   1   7     3769.77     3814.80     11.69 o
   3   1   7     3104.58     3671.51     11.37 o
   4   1   7      865.43      874.86      6.76 o
   5   1   7      181.73      242.53      4.10 o
   6   1   7       29.50       34.38      2.08 o
   7   1   7       65.88       67.64      2.93 o
   8   1   7       20.49       26.60      2.27 o
   9   1   7       57.87       43.89      3.23 o
  10   1   7       15.29       14.33      3.20 o
   0   2   7      206.43      223.21      3.91 o
   1   2   7      206.12      224.46      2.73 o
   2   2   7      944.36      813.76      5.29 o
   3   2   7      477.96      423.99      4.72 o
   4   2   7        6.06        9.21      0.99 o
   5   2   7      124.51      148.68      3.12 o
   6   2   7      419.85      427.02      6.13 o
   7   2   7      292.23      279.59      5.53 o
   8   2   7      122.35      119.15      4.43 o
   9   2   7       16.53       13.09      2.19 o
  10   2   7       30.04       29.53      3.47 o
   0   3   7      312.64      493.20      5.49 o
   1   3   7      424.36      365.02      3.56 o
   2   3   7      466.51      572.72      5.73 o
   3   3   7      246.80      244.58      4.15 o
   4   3   7      202.64      218.64      3.56 o
   5   3   7       28.48       26.81      1.32 o
   6   3   7      500.24      470.64      5.73 o
   7   3   7       44.19       43.40      2.56 o
   8   3   7       43.25       49.88      3.48 o
   9   3   7       42.97       45.57      3.69 o
  10   3   7        5.03        4.69      2.60 o
   0   4   7       30.31       36.86      1.88 o
   1   4   7      272.76      194.06      2.79 o
   2   4   7       67.99       82.73      3.75 o
   3   4   7      757.87      906.31     10.13 o
   4   4   7      767.76      724.32      8.02 o
   5   4   7       18.94       17.55      1.12 o
   6   4   7       38.07       38.06      2.32 o
   7   4   7      105.37       91.69      3.57 o
   8   4   7       52.62       44.87      3.33 o
   9   4   7       13.21       19.77      3.03 o
  10   4   7       19.63       20.62      3.52 o
   0   5   7      404.81      530.21      6.48 o
   1   5   7     1923.72     1854.92     10.17 o
   2   5   7      225.80      257.50      4.84 o
   3   5   7      209.50      205.50      5.05 o
   4   5   7      206.12      185.48      4.15 o
   5   5   7      306.85      279.68      6.13 o
   6   5   7      289.71      273.98      4.88 o
   7   5   7      151.34      161.12      5.18 o
   8   5   7       43.82       40.67      3.31 o
   9   5   7       93.07       88.08      5.06 o
  10   5   7       48.51       55.13      4.59 o
   0   6   7       90.59       50.91      2.05 o
   1   6   7      632.76      589.89      4.45 o
   2   6   7      230.94      233.31      5.15 o
   3   6   7      726.45      694.32      7.75 o
   4   6   7       86.68       67.75      3.07 o
   5   6   7       26.26       29.36      1.97 o
   6   6   7        0.86        2.23      2.36 o
   7   6   7       14.24        6.96      2.35 o
   8   6   7       83.98       93.16      4.66 o
   9   6   7       55.46       62.46      4.15 o
   0   7   7       11.78        8.29      1.41 o
   1   7   7      107.87      149.08      2.43 o
   2   7   7      154.48      150.95      3.00 o
   3   7   7      271.47      232.02      4.55 o
   4   7   7       62.94       65.59      2.64 o
   5   7   7       23.41       20.32      2.01 o
   6   7   7      197.53      193.34      6.45 o
   7   7   7       84.39       81.25      5.05 o
   8   7   7       22.11       21.21      2.85 o
   9   7   7       17.14       21.28      3.36 o
   0   8   7        2.43        1.32      1.14 o
   1   8   7      525.70      525.07      5.13 o
   2   8   7      461.99      452.01      6.41 o
   3   8   7       50.90       57.50      2.79 o
   4   8   7       24.68       16.13      1.64 o
   5   8   7      260.53      257.90      6.48 o
   6   8   7      200.22      218.53      7.08 o
   7   8   7       56.40       55.18      4.18 o
   8   8   7       11.70       13.76      4.39 o
   9   8   7       87.20       89.51      5.64 o
   0   9   7       66.62       66.20      2.76 o
   1   9   7      391.08      372.47      4.15 o
   2   9   7      349.99      317.93      6.02 o
   3   9   7      377.69      323.66      5.82 o
   4   9   7       55.29       54.72      3.17 o
   5   9   7       41.92       42.72      2.87 o
   6   9   7       33.87       35.88      3.34 o
   7   9   7        3.00        0.86      2.33 o
   8   9   7       40.54       38.04      3.92 o
   0  10   7      418.48      438.23      8.24 o
   1  10   7      161.52      163.98      3.59 o
   2  10   7      321.77      300.44      6.02 o
   3  10   7      369.88      334.70      7.21 o
   4  10   7      233.24      226.17      5.78 o
   5  10   7       60.91       58.84      3.71 o
   6  10   7       48.65       62.46      4.03 o
   7  10   7       14.29       11.61      2.63 o
   8  10   7        5.53       12.20      2.92 o
   0  11   7      150.12      152.87      5.49 o
   1  11   7      448.27      433.99      6.96 o
   2  11   7      216.79      198.47      4.90 o
   3  11   7        2.76        1.81      1.94 o
   4  11   7        5.00        5.27      2.17 o
   5  11   7       18.99       17.17      2.68 o
   6  11   7        4.19        4.39      2.36 o
   7  11   7       26.26       29.26      3.88 o
   0  12   7        1.54        2.64      2.39 o
   1  12   7       37.92       38.59      3.04 o
   2  12   7       23.05       21.27      2.32 o
   3  12   7        4.61        6.25      2.98 o
   4  12   7       27.53       26.26      3.18 o
   5  12   7       18.38       26.30      3.78 o
   6  12   7        5.81        8.52      3.17 o
   0  13   7       37.58       42.01      4.72 o
   1  13   7        0.10        2.32      2.32 o
   2  13   7       20.36       23.50      3.09 o
   3  13   7        2.11        3.84      3.23 o
   4  13   7       28.35       23.82      4.63 o
   5  13   7        6.86        8.16      2.94 o
   0  14   7        8.73       11.89      3.73 o
   1  14   7        2.42        3.53      3.18 o
   2  14   7       27.93       31.07      3.74 o
   3  14   7       88.44       96.40      5.83 o
   4  14   7       28.89       31.10      4.83 o
   0  15   7       21.23       15.68      7.47 o
   1  15   7       14.18       17.42      3.73 o
   2  15   7        2.07        4.67      5.18 o
   0   0   8       12.98        1.55      2.01 o
   1   0   8     2575.55     2830.79     16.17 o
   2   0   8      982.53     1157.03     10.67 o
   3   0   8      150.73      167.82      3.83 o
   4   0   8      484.63      398.84      7.50 o
   5   0   8      784.67      758.59     10.99 o
   6   0   8       37.42       49.26      3.48 o
   7   0   8       25.79       20.20      2.67 o
   8   0   8       10.62       10.96      2.48 o
   9   0   8       30.41       32.70      4.23 o
  10   0   8       81.14       82.22      7.97 o
   0   1   8      817.56      584.28      7.51 o
   1   1   8     2468.54     2357.97     10.00 o
   2   1   8      121.06      141.03      2.92 o
   3   1   8      143.31      154.29      2.58 o
   4   1   8      443.85      452.67      5.26 o
   5   1   8      165.41      140.47      3.21 o
   6   1   8       82.77       80.20      2.92 o
   7   1   8      133.37      133.79      3.79 o
   8   1   8       19.44       21.59      2.22 o
   9   1   8        8.54        8.81      2.13 o
  10   1   8        2.81        0.56      2.62 o
   0   2   8     1746.35     1675.36     17.69 o
   1   2   8      572.25      734.11      5.35 o
   2   2   8     1224.46     1190.93      6.59 o
   3   2   8      466.55      507.39      5.71 o
   4   2   8       99.48      107.22      2.45 o
   5   2   8      174.27      158.58      3.25 o
   6   2   8      256.65      223.79      4.51 o
   7   2   8      206.75      233.92      5.04 o
   8   2   8        5.17        1.87      1.86 o
   9   2   8       23.86       29.20      3.06 o
  10   2   8        5.62        4.82      2.90 o
   0   3   8      235.15      319.41      5.01 o
   1   3   8       31.08       35.92      1.39 o
   2   3   8      647.81      559.36      5.86 o
   3   3   8     1556.81     1592.73     10.98 o
   4   3   8      670.66      690.38      6.63 o
   5   3   8      139.48      124.89      2.97 o
   6   3   8       70.81       72.26      2.49 o
   7   3   8      222.45      222.99      5.55 o
   8   3   8       66.40       58.75      3.64 o
   9   3   8       37.14       32.98      3.24 o
  10   3   8       30.58       31.39      4.18 o
   0   4   8      990.78      916.41      8.77 o
   1   4   8      228.95      244.67      3.38 o
   2   4   8      304.19      354.63      5.49 o
   3   4   8      297.41      283.00      5.71 o
   4   4   8      242.47      239.75      6.76 o
   5   4   8       12.09       21.39      1.58 o
   6   4   8       78.52       57.13      3.08 o
   7   4   8      211.71      178.31      5.03 o
   8   4   8        7.10        5.46      2.29 o
   9   4   8       14.78       14.08      2.82 o
  10   4   8        6.45        7.50      3.36 o
   0   5   8      383.51      378.88      6.62 o
   1   5   8       91.57      105.00      2.25 o
   2   5   8      822.48      754.55      7.41 o
   3   5   8      409.93      392.92      7.15 o
   4   5   8       29.41       33.01      2.13 o
   5   5   8      106.21      105.83      3.36 o
   6   5   8       81.92       74.42      3.24 o
   7   5   8      147.64      140.03      4.50 o
   8   5   8       15.51        8.91      2.28 o
   9   5   8       18.10       22.06      4.03 o
  10   5   8       45.84       45.38      4.35 o
   0   6   8        1.26        6.89      1.44 o
   1   6   8      197.25      187.35      2.83 o
   2   6   8      208.88      177.95      3.08 o
   3   6   8       51.94       45.08      2.53 o
   4   6   8      161.71      138.23      4.58 o
   5   6   8      386.36      394.77      6.05 o
   6   6   8      202.00      169.14      4.56 o
   7   6   8        5.85        5.65      1.97 o
   8   6   8        4.34        3.60      2.26 o
   9   6   8        2.38        3.25      2.60 o
   0   7   8        1.27        1.48      1.28 o
   1   7   8      634.88      595.81      5.73 o
   2   7   8       69.13       70.09      2.13 o
   3   7   8       37.37       26.10      1.91 o
   4   7   8      262.28      261.34      5.18 o
   5   7   8      321.22      294.79      6.26 o
   6   7   8       25.36       23.59      2.49 o
   7   7   8       11.60       11.06      2.39 o
   8   7   8       14.40       15.19      2.54 o
   9   7   8        5.58        5.21      2.85 o
   0   8   8      632.88      614.50      6.79 o
   1   8   8       28.14       25.54      1.39 o
   2   8   8      377.66      352.60      5.68 o
   3   8   8       26.29       26.12      1.87 o
   4   8   8      530.82      512.54      7.22 o
   5   8   8       81.85       66.24      3.24 o
   6   8   8       78.72       79.84      4.71 o
   7   8   8       66.63       75.92      4.72 o
   8   8   8        6.06       11.86      2.98 o
   9   8   8        1.41        3.70      3.15 o
   0   9   8       37.79       26.76      2.17 o
   1   9   8      454.56      452.94      6.85 o
   2   9   8      197.97      186.69      6.35 o
   3   9   8        8.87        7.13      2.16 o
   4   9   8      634.18      627.45     10.04 o
   5   9   8       58.31       55.08      3.44 o
   6   9   8       25.67       21.96      2.98 o
   7   9   8       21.87       27.41      3.48 o
   8   9   8       27.59       29.31      3.86 o
   0  10   8      271.80      250.40      8.14 o
   1  10   8      104.82      103.81      3.00 o
   2  10   8      167.93      148.54      4.42 o
   3  10   8       12.38       11.75      2.24 o
   4  10   8      106.56      113.92      4.67 o
   5  10   8       14.57       10.16      2.39 o
   6  10   8       20.20       23.16      3.10 o
   7  10   8       76.25       96.28      5.18 o
   0  11   8      150.72      142.45      5.15 o
   1  11   8       31.65       27.17      2.25 o
   2  11   8       19.56       19.64      2.24 o
   3  11   8       99.43       99.42      4.33 o
   4  11   8       34.39       31.97      3.14 o
   5  11   8       12.37       12.11      3.51 o
   6  11   8       35.53       36.48      3.46 o
   7  11   8       16.73       19.04      3.15 o
   0  12   8      154.45      118.62      6.79 o
   1  12   8       48.08       46.34      2.80 o
   2  12   8       64.37       61.18      3.43 o
   3  12   8       27.25       25.99      3.70 o
   4  12   8       69.48       77.77      5.73 o
   5  12   8       24.82       26.20      3.31 o
   6  12   8       32.09       41.10      4.11 o
   0  13   8        9.85       16.79      3.58 o
   1  13   8       23.12       24.71      3.38 o
   2  13   8       19.92       16.72      3.11 o
   3  13   8       51.61       56.97      4.19 o
   4  13   8       27.07       26.97      3.75 o
   5  13   8       22.12       25.13      3.74 o
   0  14   8      110.14      155.52     13.40 o
   1  14   8       17.72       24.47      4.49 o
   2  14   8        3.85        9.20      3.38 o
   3  14   8       16.57       24.43      4.16 o
   0  15   8        8.04       12.38     10.25 o
   1   0   9      148.05      243.45      5.19 o
   2   0   9      182.46      158.94      4.29 o
   3   0   9      566.38      472.41      6.98 o
   4   0   9     1794.30     1696.01     13.57 o
   5   0   9      882.83      788.13     11.48 o
   6   0   9     1031.80      938.02     13.34 o
   7   0   9       35.82       31.81      3.50 o
   8   0   9       10.91        7.13      2.56 o
   9   0   9        1.36        6.09      2.88 o
  10   0   9       37.42       53.89      7.15 o
   0   1   9       65.60       59.86      3.18 o
   1   1   9     1452.37     1500.95      9.37 o
   2   1   9      814.17      965.12      6.77 o
   3   1   9      186.14      183.71      3.18 o
   4   1   9      109.28      143.20      2.98 o
   5   1   9      394.57      420.46      6.09 o
   6   1   9      706.85      621.24      7.63 o
   7   1   9      117.65      110.89      3.65 o
   8   1   9       37.48       34.09      2.57 o
   9   1   9       22.63       20.39      2.99 o
  10   1   9        0.69        0.00      2.67 o
   0   2   9        6.07        2.59      1.62 o
   1   2   9      147.03      166.46      3.48 o
   2   2   9      320.33      357.28      4.40 o
   3   2   9      385.94      360.46      4.91 o
   4   2   9      121.97      136.59      3.40 o
   5   2   9       38.85       25.90      1.52 o
   6   2   9      109.30       91.39      3.01 o
   7   2   9      347.21      356.82      7.00 o
   8   2   9        5.25        3.67      2.04 o
   9   2   9        0.70        0.00      2.19 o
  10   2   9       14.14       13.77      3.24 o
   0   3   9      105.30       79.58      3.02 o
   1   3   9      375.05      433.91      5.08 o
   2   3   9       39.16       25.00      1.32 o
   3   3   9      176.20      207.95      3.76 o
   4   3   9       96.27      109.15      2.93 o
   5   3   9      164.57      164.29      3.43 o
   6   3   9      518.49      539.19      7.47 o
   7   3   9        4.95        3.50      1.99 o
   8   3   9        3.56        5.40      2.24 o
   9   3   9       23.32       27.69      3.04 o
  10   3   9        2.88        2.61      2.93 o
   0   4   9       11.52        5.33      1.49 o
   1   4   9       27.08       40.83      1.71 o
   2   4   9      667.38      605.02      7.22 o
   3   4   9      412.75      416.86      8.67 o
   4   4   9      233.76      213.11      4.22 o
   5   4   9       45.60       36.57      1.97 o
   6   4   9      196.75      198.77      5.31 o
   7   4   9       47.91       40.99      2.90 o
   8   4   9        7.00        6.57      2.28 o
   9   4   9        3.53        2.76      2.41 o
  10   4   9       71.18       68.86      6.49 o
   0   5   9      130.80      162.71      4.38 o
   1   5   9      235.28      297.31      3.92 o
   2   5   9       51.26       53.25      2.01 o
   3   5   9      134.50      143.27      4.99 o
   4   5   9      482.35      472.24      7.94 o
   5   5   9       74.50       75.10      3.11 o
   6   5   9      164.50      142.47      4.63 o
   7   5   9       12.60       11.49      2.12 o
   8   5   9       57.51       53.46      3.79 o
   9   5   9       26.41       26.27      3.46 o
   0   6   9       88.63       98.53      3.58 o
   1   6   9       47.47       40.15      1.63 o
   2   6   9       67.32       67.66      2.15 o
   3   6   9      355.45      371.41      6.58 o
   4   6   9        8.60        6.71      1.86 o
   5   6   9       46.90       49.06      2.59 o
   6   6   9       34.18       40.53      2.97 o
   7   6   9        4.60        5.80      2.34 o
   8   6   9       13.12        9.99      2.46 o
   9   6   9       16.99       19.99      3.19 o
   0   7   9      171.26      164.04      5.08 o
   1   7   9       76.94       92.26      2.18 o
   2   7   9      270.70      255.40      3.94 o
   3   7   9      117.27      123.23      4.95 o
   4   7   9      125.72      137.10      4.04 o
   5   7   9      230.50      230.53      5.47 o
   6   7   9       98.40      100.38      4.27 o
   7   7   9       88.16       88.72      4.25 o
   8   7   9       13.42       18.05      3.10 o
   9   7   9        1.52        6.03      3.37 o
   0   8   9       57.53       56.03      2.69 o
   1   8   9       40.71       33.29      1.70 o
   2   8   9       56.92       61.02      2.49 o
   3   8   9      271.47      298.76      5.46 o
   4   8   9       96.16       86.96      3.24 o
   5   8   9       35.39       50.77      3.20 o
   6   8   9      183.15      173.05      6.14 o
   7   8   9       45.04       47.46      4.37 o
   8   8   9       64.36       71.56      4.71 o
   0   9   9      114.91      100.26      3.24 o
   1   9   9      309.38      274.19      4.68 o
   2   9   9      207.36      195.23      4.35 o
   3   9   9      229.14      211.20      6.03 o
   4   9   9       51.00       50.51      3.64 o
   5   9   9      107.99      120.02      4.99 o
   6   9   9       55.68       48.78      3.76 o
   7   9   9       12.38       13.54      2.65 o
   8   9   9       13.89       11.90      3.15 o
   0  10   9      113.54       97.57      3.78 o
   1  10   9       98.06       87.01      2.94 o
   2  10   9      318.66      321.13      8.16 o
   3  10   9      167.89      188.49      5.85 o
   4  10   9       17.20       14.44      2.42 o
   5  10   9       13.79       11.90      2.53 o
   6  10   9       23.90       24.75      3.02 o
   7  10   9        3.45        9.37      2.64 o
   0  11   9       19.39        9.36      2.58 o
   1  11   9        9.34        9.20      1.85 o
   2  11   9       91.17       92.20      3.94 o
   3  11   9       33.22       33.74      2.93 o
   4  11   9       27.77       26.63      3.21 o
   5  11   9      106.08      108.76      5.20 o
   6  11   9        4.56        6.45      2.52 o
   0  12   9        6.57        9.06      3.82 o
   1  12   9        1.93        2.04      2.54 o
   2  12   9      128.70      115.28      4.51 o
   3  12   9        9.59       11.33      2.43 o
   4  12   9       13.39       22.14      3.32 o
   5  12   9        3.52        2.40      2.87 o
   6  12   9        0.02        0.00      2.89 o
   0  13   9       29.92       11.81      4.20 o
   1  13   9        4.61        5.42      2.61 o
   2  13   9       22.47       23.98      4.48 o
   3  13   9        7.57        3.01      2.14 o
   4  13   9       21.29       20.39      3.14 o
   0  14   9       11.02       14.06      4.85 o
   1  14   9       36.58       43.76      4.89 o
   2  14   9        8.70        8.47      3.37 o
   3  14   9       44.83       48.71      5.16 o
   0   0  10      154.10      133.35      6.22 o
   1   0  10       59.81       55.83      3.67 o
   2   0  10      469.41      410.91      7.73 o
   3   0  10      986.41     1054.42     12.45 o
   4   0  10      342.08      376.98      6.77 o
   5   0  10       73.03      100.59      4.55 o
   6   0  10      213.50      239.44      7.11 o
   7   0  10       86.12       82.23      4.66 o
   8   0  10       51.93       52.09      4.88 o
   9   0  10        1.34        1.60      4.14 o
  10   0  10        4.19        1.67      6.71 o
   0   1  10      619.72      794.52     12.59 o
   1   1  10      287.53      346.33      5.05 o
   2   1  10      795.57      881.09      8.04 o
   3   1  10        3.13        3.10      1.02 o
   4   1  10      229.43      246.27      4.38 o
   5   1  10       49.84       51.25      2.66 o
   6   1  10      764.57      796.99     10.14 o
   7   1  10       28.83       27.02      2.40 o
   8   1  10      111.38      104.14      4.23 o
   9   1  10       24.37       19.66      3.19 o
  10   1  10       16.05       19.08      4.16 o
   0   2  10      125.81      107.64      4.95 o
   1   2  10      874.61      858.84      7.72 o
   2   2  10      438.68      466.09      5.15 o
   3   2  10      328.18      282.07      4.09 o
   4   2  10      207.04      240.16      4.47 o
   5   2  10      905.21      912.48      9.73 o
   6   2  10      204.12      182.28      3.96 o
   7   2  10       61.12       55.87      3.12 o
   8   2  10       23.59       20.52      2.61 o
   9   2  10       51.20       50.98      5.49 o
  10   2  10       68.06       77.01      5.18 o
   0   3  10     1539.40     1403.25     12.58 o
   1   3  10      284.70      222.17      4.36 o
   2   3  10      469.75      491.21      5.27 o
   3   3  10      583.39      526.38      5.87 o
   4   3  10       16.04       21.02      1.57 o
   5   3  10      190.05      184.45      3.83 o
   6   3  10      189.12      188.46      4.62 o
   7   3  10       54.58       54.49      3.47 o
   8   3  10       71.13       61.16      4.29 o
   9   3  10        8.40        8.44      2.46 o
   0   4  10      360.21      435.87      7.94 o
   1   4  10      581.13      591.78      5.96 o
   2   4  10      144.94      179.19      3.84 o
   3   4  10      132.48      137.67      3.63 o
   4   4  10       97.59       86.11      3.02 o
   5   4  10      116.97       99.22      3.75 o
   6   4  10      116.94      124.89      4.51 o
   7   4  10       84.42       79.18      3.85 o
   8   4  10       37.98       44.19      3.51 o
   9   4  10       20.60       27.84      3.10 o
   0   5  10       38.81       26.94      2.36 o
   1   5  10      163.39      194.66      3.86 o
   2   5  10       10.74        6.63      0.96 o
   3   5  10      199.30      212.59      5.36 o
   4   5  10      135.28      126.10      4.50 o
   5   5  10       54.45       50.86      2.94 o
   6   5  10      344.48      376.91      7.18 o
   7   5  10       58.46       58.69      3.78 o
   8   5  10        4.13        3.04      2.37 o
   9   5  10       34.06       37.59      3.57 o
   0   6  10      172.28      150.89      4.54 o
   1   6  10       30.61       32.61      1.74 o
   2   6  10      259.38      225.86      4.99 o
   3   6  10      102.18       96.34      3.84 o
   4   6  10      214.10      218.09      6.63 o
   5   6  10      220.66      203.21      4.94 o
   6   6  10      142.64      137.57      7.26 o
   7   6  10       19.77       17.22      2.61 o
   8   6  10       18.78       22.16      2.93 o
   9   6  10       15.49       16.05      3.20 o
   0   7  10       96.59       83.75      3.54 o
   1   7  10       54.92       62.44      2.20 o
   2   7  10      146.28      147.22      3.29 o
   3   7  10      109.60      105.95      3.96 o
   4   7  10      116.80      124.15      3.95 o
   5   7  10      257.48      242.58      5.30 o
   6   7  10      291.04      297.47      7.51 o
   7   7  10        6.96       12.21      2.98 o
   8   7  10       26.98       22.93      3.45 o
   0   8  10      410.32      398.56      8.54 o
   1   8  10       82.68       75.49      2.58 o
   2   8  10      225.36      222.59      4.24 o
   3   8  10      181.45      195.37      4.94 o
   4   8  10      253.69      230.60      5.94 o
   5   8  10       50.61       42.31      3.12 o
   6   8  10        1.25        0.43      2.14 o
   7   8  10       64.62       60.84      4.20 o
   8   8  10       21.36       18.10      3.31 o
   0   9  10      423.07      446.11      9.87 o
   1   9  10      336.29      309.61      6.88 o
   2   9  10       87.14       85.16      3.76 o
   3   9  10      100.53       86.58      4.11 o
   4   9  10        1.31        0.08      2.12 o
   5   9  10      107.22      102.51      4.49 o
   6   9  10        2.04        8.08      3.17 o
   7   9  10        2.85        6.06      2.57 o
   0  10  10       12.80       10.14      3.02 o
   1  10  10       21.32       23.77      2.16 o
   2  10  10       77.79       67.89      3.33 o
   3  10  10       65.12       52.23      3.24 o
   4  10  10       11.71       14.03      2.35 o
   5  10  10       33.35       44.53      3.61 o
   6  10  10       12.60       13.08      2.76 o
   7  10  10       62.41       71.01      4.72 o
   0  11  10       57.86       69.56      4.56 o
   1  11  10       43.30       43.49      3.14 o
   2  11  10       17.85       18.85      2.15 o
   3  11  10       41.35       42.20      3.09 o
   4  11  10       44.38       45.76      3.50 o
   5  11  10       13.94       15.49      2.81 o
   6  11  10        0.18        2.50      2.21 o
   0  12  10        5.43        9.98      4.34 o
   1  12  10       28.36       38.39      3.79 o
   2  12  10       19.82       20.34      2.54 o
   3  12  10       76.14       75.54      4.07 o
   4  12  10       26.09       34.71      3.24 o
   5  12  10       68.86       87.15      4.66 o
   0  13  10        3.89        1.72      5.32 o
   1  13  10       15.09       10.01      3.25 o
   2  13  10       29.66       33.91      4.24 o
   3  13  10       22.26       17.92      3.41 o
   4  13  10        4.34        7.47      2.29 o
   0  14  10      106.07      116.99      9.51 o
   1  14  10       70.38       91.20      7.52 o
   2  14  10       16.38       15.84      5.52 o
   1   0  11     1549.15     1801.93     19.94 o
   2   0  11        5.45        5.21      2.21 o
   3   0  11        1.39        0.50      2.01 o
   4   0  11      386.26      364.31      6.93 o
   5   0  11      990.60     1023.36     13.50 o
   6   0  11      293.58      284.19      7.22 o
   7   0  11       33.09       31.49      3.94 o
   8   0  11       42.20       48.47      4.95 o
   9   0  11        4.27        7.21      4.39 o
   0   1  11      758.50      786.69     14.05 o
   1   1  11      254.26      287.29      5.46 o
   2   1  11       50.28       90.11      3.09 o
   3   1  11        4.26        4.40      1.30 o
   4   1  11      224.10      231.49      4.44 o
   5   1  11      293.09      288.43      4.96 o
   6   1  11      826.68      796.58      8.49 o
   7   1  11       26.62       22.37      2.39 o
   8   1  11       13.75        6.81      2.49 o
   9   1  11        2.54        3.17      3.23 o
   0   2  11      199.87      217.28      7.03 o
   1   2  11      473.92      484.37      6.92 o
   2   2  11      260.12      254.08      4.52 o
   3   2  11      312.22      362.03      4.90 o
   4   2  11      206.87      203.35      4.28 o
   5   2  11      161.15      180.67      4.48 o
   6   2  11      373.75      355.29      6.42 o
   7   2  11       94.55       96.30      4.22 o
   8   2  11        3.16        2.88      2.04 o
   9   2  11       10.99       11.25      3.01 o
   0   3  11     1145.19     1199.99     13.79 o
   1   3  11        4.63        0.66      1.39 o
   2   3  11       68.79       69.30      2.21 o
   3   3  11       49.39       51.53      1.82 o
   4   3  11       29.42       28.63      1.78 o
   5   3  11       45.23       38.43      2.50 o
   6   3  11       94.47      102.36      4.20 o
   7   3  11        9.85       11.18      2.25 o
   8   3  11        5.26       10.87      2.35 o
   9   3  11       18.75       16.86      2.87 o
   0   4  11       72.58       59.58      4.78 o
   1   4  11       20.77       19.33      1.48 o
   2   4  11       51.41       51.03      1.74 o
   3   4  11      101.95       98.42      4.57 o
   4   4  11      108.11      112.54      4.20 o
   5   4  11      190.75      171.44      5.20 o
   6   4  11      217.61      231.63      6.44 o
   7   4  11       27.91       32.41      2.74 o
   8   4  11       59.52       63.58      4.21 o
   9   4  11        1.27        3.22      2.55 o
   0   5  11       62.32       51.11      3.11 o
   1   5  11      137.26      153.93      3.59 o
   2   5  11       28.51       38.29      2.59 o
   3   5  11       11.64       14.80      2.19 o
   4   5  11      283.44      283.56      6.41 o
   5   5  11       19.58       29.85      2.65 o
   6   5  11      374.48      320.29      6.61 o
   7   5  11        2.11        8.47      2.39 o
   8   5  11       58.35       63.90      4.16 o
   9   5  11        3.16        5.83      2.64 o
   0   6  11        0.38        1.50      1.90 o
   1   6  11        3.96        6.28      1.20 o
   2   6  11      155.98      142.09      4.53 o
   3   6  11      127.66      116.12      4.26 o
   4   6  11      105.23      128.99      4.76 o
   5   6  11       18.30       23.10      2.51 o
   6   6  11        5.75        3.84      2.02 o
   7   6  11       75.11       93.50      4.74 o
   8   6  11       16.60       14.01      2.83 o
   0   7  11       78.64       91.90      3.79 o
   1   7  11      234.07      230.31      4.53 o
   2   7  11       25.69       28.96      1.96 o
   3   7  11      319.38      291.02      6.57 o
   4   7  11      117.58      103.35      4.24 o
   5   7  11       59.56       69.19      3.54 o
   6   7  11       18.17       20.29      2.72 o
   7   7  11        8.48        8.44      2.64 o
   8   7  11       17.52       20.28      3.25 o
   0   8  11        1.04        0.00      2.12 o
   1   8  11       29.30       32.73      1.90 o
   2   8  11      167.11      165.26      4.69 o
   3   8  11      513.46      511.61      8.58 o
   4   8  11       96.06       68.25      3.99 o
   5   8  11       60.25       55.95      3.96 o
   6   8  11       25.77       21.92      2.83 o
   7   8  11        9.88       10.89      3.61 o
   8   8  11        1.03        0.98      2.92 o
   0   9  11       56.13       60.15      3.99 o
   1   9  11      125.75      125.59      3.92 o
   2   9  11      464.41      450.89      7.80 o
   3   9  11       55.29       43.26      3.75 o
   4   9  11        1.74        0.68      2.06 o
   5   9  11        6.32        6.71      2.22 o
   6   9  11       11.54       17.24      2.76 o
   7   9  11        9.35        5.06      2.81 o
   0  10  11       27.77       30.28      4.02 o
   1  10  11      151.33      148.39      5.52 o
   2  10  11      119.24      117.34      4.24 o
   3  10  11       17.41       18.41      2.40 o
   4  10  11       49.79       49.64      3.26 o
   5  10  11       34.43       35.53      3.46 o
   6  10  11        9.67       12.16      2.68 o
   0  11  11      117.29      135.89      9.32 o
   1  11  11       69.93       69.53      4.22 o
   2  11  11      173.04      178.74      5.20 o
   3  11  11       16.49       19.05      3.18 o
   4  11  11       39.01       42.68      3.43 o
   5  11  11       33.69       50.39      3.56 o
   6  11  11        5.22        0.00      2.30 o
   0  12  11        1.47        0.00      4.11 o
   1  12  11        0.42        0.57      2.77 o
   2  12  11       27.88       28.81      2.85 o
   3  12  11        1.25        3.36      2.67 o
   4  12  11       27.88       31.86      3.28 o
   5  12  11        6.87       13.50      2.64 o
   0  13  11        0.13        3.61      4.26 o
   1  13  11       65.39       82.64      6.31 o
   2  13  11       12.28       13.50      3.83 o
   3  13  11        2.43        8.92      3.29 o
   0   0  12      447.78      447.59     15.05 o
   1   0  12        8.25        9.77      2.77 o
   2   0  12       86.05      106.97      5.47 o
   3   0  12      627.34      641.41     12.70 o
   4   0  12      252.18      250.21      6.86 o
   5   0  12       60.96       68.15      3.81 o
   6   0  12       45.19       53.67      3.59 o
   7   0  12       67.57       70.62      5.02 o
   8   0  12       34.82       34.66      5.78 o
   9   0  12        0.26        2.56      4.08 o
   0   1  12       85.69       92.53      5.23 o
   1   1  12       64.19       68.91      3.23 o
   2   1  12        3.78        1.91      1.49 o
   3   1  12      442.75      432.98      6.59 o
   4   1  12        0.65        0.00      1.37 o
   5   1  12      202.74      183.77      4.67 o
   6   1  12      133.99      122.12      3.91 o
   7   1  12       11.03       15.42      2.73 o
   8   1  12       42.89       37.99      3.45 o
   9   1  12       36.83       41.26      4.12 o
   0   2  12      158.31      186.55      7.05 o
   1   2  12       42.70       40.88      2.42 o
   2   2  12      384.99      385.53      6.15 o
   3   2  12      404.97      410.47      5.84 o
   4   2  12      115.97      122.66      3.84 o
   5   2  12      654.21      673.82      8.82 o
   6   2  12       77.90       88.84      3.83 o
   7   2  12      101.83      117.74      4.61 o
   8   2  12       13.14       11.49      2.45 o
   9   2  12       50.74       52.00      4.30 o
   0   3  12       49.13       48.74      6.67 o
   1   3  12      438.03      456.62      7.13 o
   2   3  12       13.68       11.80      1.66 o
   3   3  12       46.81       36.57      1.74 o
   4   3  12       59.99       55.33      2.83 o
   5   3  12      204.96      183.05      5.57 o
   6   3  12       67.11       74.99      3.76 o
   7   3  12       52.53       39.57      3.07 o
   8   3  12       20.48       24.30      3.02 o
   9   3  12       59.57       68.32      5.01 o
   0   4  12       11.76       10.76      2.52 o
   1   4  12      114.05      129.80      3.29 o
   2   4  12      318.06      324.26      6.20 o
   3   4  12       93.79       93.22      2.46 o
   4   4  12      104.63      109.83      4.31 o
   5   4  12      207.45      213.81      6.00 o
   6   4  12       61.98       54.38      3.17 o
   7   4  12       24.35       26.63      3.08 o
   8   4  12        1.03        5.02      2.35 o
   9   4  12       13.36       14.31      3.00 o
   0   5  12      139.38      120.31      4.83 o
   1   5  12      387.03      367.25      5.91 o
   2   5  12      127.73      124.50      2.77 o
   3   5  12       47.68       47.91      3.71 o
   4   5  12       31.46       23.69      2.42 o
   5   5  12       61.99       63.66      3.39 o
   6   5  12       44.17       46.41      2.96 o
   7   5  12       54.09       55.36      4.14 o
   8   5  12       96.50      119.11      5.51 o
   0   6  12        0.01        0.00      1.77 o
   1   6  12        1.11        3.40      1.64 o
   2   6  12      172.25      154.42      5.01 o
   3   6  12       24.57       23.53      2.52 o
   4   6  12       52.58       52.14      3.29 o
   5   6  12      384.08      337.35      6.96 o
   6   6  12       17.32       22.29      2.52 o
   7   6  12       15.88       15.22      2.74 o
   8   6  12       16.42       21.85      3.28 o
   0   7  12       15.80       23.38      3.14 o
   1   7  12      245.20      230.73      5.06 o
   2   7  12        4.44        0.41      2.21 o
   3   7  12       80.11       83.03      3.90 o
   4   7  12      226.58      228.98      6.60 o
   5   7  12       76.74       65.56      3.78 o
   6   7  12       84.53       63.41      4.18 o
   7   7  12        8.83       13.33      3.26 o
   8   7  12        3.70        1.45      3.04 o
   0   8  12        0.03        0.00      2.54 o
   1   8  12      107.41      122.13      4.32 o
   2   8  12       28.50       22.03      2.47 o
   3   8  12      222.38      220.10      5.99 o
   4   8  12        8.73        6.32      2.46 o
   5   8  12      169.84      173.89      6.72 o
   6   8  12       15.27       11.39      2.72 o
   7   8  12       69.87       84.04      5.31 o
   0   9  12      189.88      176.15      8.68 o
   1   9  12      112.88      100.40      4.67 o
   2   9  12      100.07      106.89      4.47 o
   3   9  12       80.94       86.72      4.50 o
   4   9  12       78.26       65.75      4.52 o
   5   9  12      114.10      106.00      5.17 o
   6   9  12        0.92        0.00      2.32 o
   7   9  12        5.26        2.79      2.88 o
   0  10  12      142.43      142.87      9.51 o
   1  10  12       52.60       54.11      4.28 o
   2  10  12       21.85       17.00      3.14 o
   3  10  12       63.75       69.07      4.16 o
   4  10  12        2.49        4.72      2.63 o
   5  10  12       43.79       35.63      3.54 o
   6  10  12       24.31       28.19      3.51 o
   0  11  12       79.61       93.34      8.27 o
   1  11  12        7.00        6.57      2.92 o
   2  11  12       34.27       37.49      3.37 o
   3  11  12        3.66        4.16      2.13 o
   4  11  12       93.99      102.68      5.27 o
   5  11  12       44.06       42.22      3.52 o
   0  12  12       20.41       22.41      5.02 o
   1  12  12       16.60       25.95      5.58 o
   2  12  12        1.70        1.69      2.84 o
   3  12  12       50.25       53.80      4.72 o
   4  12  12       28.48       34.25      3.60 o
   0  13  12        0.25        0.00      4.21 o
   1  13  12       42.76       49.51      6.41 o
   2  13  12       13.96       13.55      4.35 o
   1   0  13       91.53       90.95      5.28 o
   2   0  13      692.53      553.20     12.26 o
   3   0  13       57.34       57.54      4.45 o
   4   0  13      210.55      215.41      8.08 o
   5   0  13      167.68      136.69      6.17 o
   6   0  13      168.83      141.81      7.22 o
   7   0  13       27.88       33.19      4.80 o
   8   0  13       18.65       19.79      4.34 o
   9   0  13       44.83       46.88      5.15 o
   0   1  13      265.30      261.06      8.34 o
   1   1  13      288.90      284.92      6.21 o
   2   1  13      119.36       99.77      3.94 o
   3   1  13      116.91      119.53      4.01 o
   4   1  13       77.20       70.11      3.38 o
   5   1  13       74.42       70.40      3.68 o
   6   1  13       78.50       78.91      3.39 o
   7   1  13       46.53       40.63      3.25 o
   8   1  13        3.94        5.04      2.94 o
   9   1  13       30.23       19.62      3.42 o
   0   2  13       81.33       81.52      5.04 o
   1   2  13       94.49      101.49      4.75 o
   2   2  13      524.47      526.78      7.49 o
   3   2  13       60.35       66.32      2.86 o
   4   2  13       26.37       18.99      1.91 o
   5   2  13       40.34       53.44      2.91 o
   6   2  13      155.69      139.19      4.89 o
   7   2  13       15.25       16.80      2.54 o
   8   2  13        5.80        2.44      2.38 o
   9   2  13       23.88       28.17      3.93 o
   0   3  13      767.76      832.38     14.79 o
   1   3  13      475.51      528.89      8.40 o
   2   3  13      126.57      101.06      3.48 o
   3   3  13      103.35      113.23      3.76 o
   4   3  13      156.77      136.28      4.07 o
   5   3  13      127.63      141.56      5.06 o
   6   3  13       82.61       95.18      3.94 o
   7   3  13        1.54        3.88      1.99 o
   8   3  13       12.31       12.28      2.67 o
   0   4  13      146.60      143.28      6.60 o
   1   4  13      198.35      208.74      6.56 o
   2   4  13        7.59       14.38      1.98 o
   3   4  13        6.10        8.25      1.50 o
   4   4  13       22.26       19.39      2.30 o
   5   4  13      132.02      139.16      5.10 o
   6   4  13       48.14       46.63      2.91 o
   7   4  13       39.03       38.31      3.10 o
   8   4  13       15.75       16.35      2.93 o
   0   5  13      161.98      146.35      6.58 o
   1   5  13      123.81      116.90      5.26 o
   2   5  13      165.22      149.03      4.31 o
   3   5  13      127.09      107.22      4.88 o
   4   5  13       38.05       33.45      2.79 o
   5   5  13       12.67       13.12      2.15 o
   6   5  13       14.46       18.58      2.36 o
   7   5  13        5.35        7.17      2.29 o
   8   5  13       12.04       11.20      2.75 o
   0   6  13       12.47        8.04      2.75 o
   1   6  13      124.72      144.59      4.55 o
   2   6  13      410.04      410.42      8.16 o
   3   6  13      106.99      108.96      4.44 o
   4   6  13       27.90       33.72      3.03 o
   5   6  13       20.91       23.23      2.79 o
   6   6  13        5.47        4.85      1.99 o
   7   6  13       11.10       13.07      3.13 o
   8   6  13       32.49       27.81      3.73 o
   0   7  13        2.85        2.67      3.33 o
   1   7  13      280.72      278.16      6.70 o
   2   7  13       42.16       41.77      3.34 o
   3   7  13      333.90      330.61      7.50 o
   4   7  13      102.55       96.44      4.38 o
   5   7  13       34.30       30.78      3.09 o
   6   7  13       91.32      107.99      4.94 o
   7   7  13       84.73       82.61      5.36 o
   0   8  13       35.97       29.61      6.25 o
   1   8  13       47.44       49.78      3.52 o
   2   8  13      139.78      123.36      4.74 o
   3   8  13      133.34      138.12      5.02 o
   4   8  13       36.17       27.07      3.16 o
   5   8  13       13.85       27.44      3.70 o
   6   8  13        5.29        5.73      2.22 o
   7   8  13       29.68       34.22      5.41 o
   0   9  13      167.45      171.68      8.75 o
   1   9  13      122.83      119.04      5.89 o
   2   9  13       14.90       18.37      2.65 o
   3   9  13       69.87       64.90      5.13 o
   4   9  13       47.25       43.93      4.19 o
   5   9  13       53.90       53.23      3.99 o
   6   9  13       18.33       24.60      3.16 o
   0  10  13       51.58       45.39      7.90 o
   1  10  13       55.97       55.13      4.52 o
   2  10  13        9.19        9.38      3.67 o
   3  10  13        2.28        4.35      2.34 o
   4  10  13       14.42       20.76      3.28 o
   5  10  13       11.34       14.32      2.90 o
   0  11  13        7.68        9.65      5.33 o
   1  11  13       32.02       33.05      4.83 o
   2  11  13       14.59       17.81      2.99 o
   3  11  13        5.52        4.30      2.73 o
   4  11  13       40.85       48.84      4.35 o
   0  12  13        1.01        0.00      7.07 o
   1  12  13        1.59        0.00      3.38 o
   2  12  13        2.82        4.89      3.45 o
   3  12  13        1.82        3.29      2.89 o
   0  13  13       15.08        9.48      5.28 o
   0   0  14      238.12      243.40     20.36 o
   1   0  14       16.37       17.89      3.99 o
   2   0  14       13.65        9.20      3.25 o
   3   0  14        2.65        2.00      2.67 o
   4   0  14      432.65      456.23     11.86 o
   5   0  14       38.89       35.44      4.05 o
   6   0  14      191.15      221.30      9.06 o
   7   0  14       27.12       25.20      4.45 o
   8   0  14        8.22       16.99      4.10 o
   0   1  14        6.59        9.15      2.71 o
   1   1  14      233.58      210.72      5.77 o
   2   1  14      340.09      331.75      7.10 o
   3   1  14       69.78       60.78      3.39 o
   4   1  14       17.23       17.14      2.32 o
   5   1  14      151.84      129.63      4.13 o
   6   1  14        3.60        5.92      2.48 o
   7   1  14       42.91       38.03      3.15 o
   8   1  14        1.60        8.02      3.69 o
   0   2  14       37.10       32.34      4.30 o
   1   2  14      371.36      376.81      7.50 o
   2   2  14        7.34        6.69      2.08 o
   3   2  14       43.59       39.16      3.02 o
   4   2  14       61.43       64.46      3.62 o
   5   2  14       73.95       67.63      3.72 o
   6   2  14       37.40       28.67      2.74 o
   7   2  14        6.61        7.38      2.36 o
   8   2  14       20.80       24.77      3.24 o
   0   3  14        2.60       10.41      3.70 o
   1   3  14      160.80      142.54      5.42 o
   2   3  14      510.55      500.27      8.70 o
   3   3  14      133.82      122.47      4.35 o
   4   3  14      138.92      126.89      5.43 o
   5   3  14        5.48        7.24      2.06 o
   6   3  14        7.33        3.01      1.81 o
   7   3  14       25.01       25.60      2.82 o
   8   3  14       13.82       15.99      2.95 o
   0   4  14      640.99      617.37     13.41 o
   1   4  14       80.48       80.24      3.80 o
   2   4  14      136.00      136.15      4.47 o
   3   4  14       90.80       71.03      3.91 o
   4   4  14       13.77        8.19      2.05 o
   5   4  14       25.15       29.98      2.88 o
   6   4  14        7.35        5.49      2.29 o
   7   4  14       25.84       20.43      3.00 o
   8   4  14        1.71        1.12      2.48 o
   0   5  14       33.96       40.95      4.09 o
   1   5  14       39.22       41.31      3.03 o
   2   5  14       41.56       38.35      3.30 o
   3   5  14      180.28      179.01      5.83 o
   4   5  14       81.02       74.76      4.06 o
   5   5  14       18.02       15.18      2.42 o
   6   5  14        3.89        3.17      2.07 o
   7   5  14       40.48       42.62      3.44 o
   8   5  14        5.72       12.94      3.57 o
   0   6  14      129.12      126.90      6.33 o
   1   6  14      608.39      555.89      8.92 o
   2   6  14        9.23       10.07      2.39 o
   3   6  14       48.23       55.53      3.82 o
   4   6  14      105.83      108.11      4.74 o
   5   6  14      135.24      155.38      5.72 o
   6   6  14       11.03       15.30      2.40 o
   7   6  14        6.70       14.48      2.96 o
   0   7  14      120.16      120.20      6.23 o
   1   7  14      186.78      195.23      6.32 o
   2   7  14       84.90       75.65      5.72 o
   3   7  14       35.75       44.02      3.32 o
   4   7  14       69.14       57.63      3.68 o
   5   7  14       25.92       32.92      3.60 o
   6   7  14       32.35       35.95      3.56 o
   7   7  14       12.01        8.30      2.63 o
   0   8  14       86.84       83.08      6.98 o
   1   8  14       55.09       53.56      4.66 o
   2   8  14       59.41       65.68      6.58 o
   3   8  14       11.11        9.54      2.15 o
   4   8  14       19.61       18.82      2.79 o
   5   8  14        5.42        6.40      2.56 o
   6   8  14        0.22        2.16      2.71 o
   0   9  14       18.00       10.54      5.97 o
   1   9  14       56.07       51.18      5.07 o
   2   9  14       36.53       33.29      3.80 o
   3   9  14       10.26        7.79      3.02 o
   4   9  14        2.53        2.51      2.81 o
   5   9  14       22.81       27.97      3.61 o
   6   9  14       14.96       16.35      2.80 o
   0  10  14        3.91       14.99      5.61 o
   1  10  14       36.13       34.09      4.51 o
   2  10  14       65.27       43.44      4.21 o
   3  10  14       18.70       24.72      4.17 o
   4  10  14       65.55       77.81      5.07 o
   5  10  14       14.93       14.21      3.05 o
   0  11  14       27.49       39.84     16.19 o
   1  11  14        4.00        7.19      3.36 o
   2  11  14       13.11       15.79      3.30 o
   3  11  14       26.25       25.60      3.54 o
   4  11  14       12.04        9.81      3.27 o
   0  12  14       45.40       38.72      7.54 o
   1  12  14        1.64        2.18      3.47 o
   2  12  14        8.50        4.85      3.17 o
   1   0  15      683.40      720.15     14.98 o
   2   0  15       81.88       65.65      5.14 o
   3   0  15        1.92        5.49      2.92 o
   4   0  15       24.97        7.96      2.68 o
   5   0  15        0.75        0.00      3.24 o
   6   0  15       13.78       12.30      4.76 o
   7   0  15       13.43       20.29      4.49 o
   8   0  15       12.60       11.13      4.06 o
   0   1  15      151.66      156.20      7.46 o
   1   1  15      554.53      517.94      9.77 o
   2   1  15      600.05      642.13     10.10 o
   3   1  15       89.02       84.20      4.01 o
   4   1  15       41.06       33.34      2.86 o
   5   1  15       26.61       22.05      2.78 o
   6   1  15       13.95       15.26      2.65 o
   7   1  15       30.84       34.46      3.81 o
   8   1  15        9.09       15.57      3.05 o
   0   2  15       77.60       87.35      5.12 o
   1   2  15       43.34       61.28      3.68 o
   2   2  15      450.53      453.04      8.87 o
   3   2  15      231.00      207.37      5.85 o
   4   2  15       45.97       49.66      3.75 o
   5   2  15       71.69       68.12      3.87 o
   6   2  15       12.47       14.77      2.72 o
   7   2  15        4.49        4.47      2.21 o
   8   2  15       38.68       37.73      3.80 o
   0   3  15        1.79        0.72      2.99 o
   1   3  15       17.16       14.61      2.49 o
   2   3  15      114.13      117.36      4.67 o
   3   3  15       29.89       33.78      3.30 o
   4   3  15      120.59      120.80      5.40 o
   5   3  15       24.08       29.44      2.95 o
   6   3  15       15.95       15.82      2.46 o
   7   3  15        5.92        7.97      2.85 o
   8   3  15        1.47        3.09      2.90 o
   0   4  15       62.13       71.18      5.38 o
   1   4  15      193.53      193.08      5.69 o
   2   4  15      112.35      108.97      4.23 o
   3   4  15      183.54      170.70      6.36 o
   4   4  15        2.80        1.30      2.30 o
   5   4  15       14.82       13.30      2.49 o
   6   4  15        2.19        3.34      1.88 o
   7   4  15       13.06       13.98      2.86 o
   0   5  15        0.49        5.06      2.85 o
   1   5  15      167.69      159.16      5.29 o
   2   5  15        1.94        2.54      2.36 o
   3   5  15       16.17       21.82      2.72 o
   4   5  15      149.77      135.11      5.34 o
   5   5  15       30.71       34.17      3.16 o
   6   5  15       39.01       41.49      3.23 o
   7   5  15       21.43       18.34      4.19 o
   0   6  15       19.35       24.08      4.94 o
   1   6  15       62.51       53.93      3.66 o
   2   6  15       48.73       45.67      3.66 o
   3   6  15       24.05       17.52      2.68 o
   4   6  15        4.32        0.38      2.05 o
   5   6  15       15.60       14.06      2.64 o
   6   6  15        3.60        5.01      2.26 o
   7   6  15       30.77       25.09      3.41 o
   0   7  15       45.07       51.93      6.10 o
   1   7  15       93.37       79.26      4.19 o
   2   7  15      132.41      124.82      5.87 o
   3   7  15       12.31        6.39      2.19 o
   4   7  15       24.33       26.95      2.89 o
   5   7  15       13.01       12.54      2.92 o
   6   7  15      128.44      139.65      5.79 o
   0   8  15       45.14       47.10      5.90 o
   1   8  15        7.78        5.13      2.80 o
   2   8  15       57.60       55.44      3.72 o
   3   8  15       57.80       53.50      4.10 o
   4   8  15       11.84       16.07      2.95 o
   5   8  15      116.35      123.79      5.98 o
   6   8  15       24.66       29.45      3.46 o
   0   9  15        0.00        0.00      5.71 o
   1   9  15        8.88        8.73      2.94 o
   2   9  15       41.66       51.98      5.31 o
   3   9  15       38.29       37.25      5.06 o
   4   9  15       24.90       17.01      3.38 o
   5   9  15        5.12        2.14      2.69 o
   0  10  15        2.82        0.00      5.03 o
   1  10  15       90.60       87.53      7.21 o
   2  10  15        3.77        5.32      3.32 o
   3  10  15       21.54       20.44      3.90 o
   4  10  15       24.67       27.56      3.95 o
   0  11  15        8.93       16.31      8.33 o
   1  11  15        3.38        9.11      3.86 o
   2  11  15        4.20        1.98      5.24 o
   3  11  15       18.39       10.49      3.10 o
   0   0  16      363.67      319.06     17.97 o
   1   0  16      162.83      197.96      8.59 o
   2   0  16      154.04      136.44      7.25 o
   3   0  16      109.13       99.98      6.27 o
   4   0  16       84.01       77.32      5.66 o
   5   0  16       11.29        4.85      4.54 o
   6   0  16        9.34        6.01      4.32 o
   7   0  16       60.04       58.87      6.09 o
   0   1  16       36.95       41.11      4.82 o
   1   1  16      157.62      162.77      5.56 o
   2   1  16      137.22      142.45      5.21 o
   3   1  16      205.21      180.61      5.75 o
   4   1  16       17.97       15.77      2.50 o
   5   1  16       42.86       44.37      3.66 o
   6   1  16       18.46       28.84      3.62 o
   7   1  16        9.64       14.42      3.30 o
   0   2  16       50.43       53.69      5.02 o
   1   2  16      252.24      267.55      6.94 o
   2   2  16       53.60       70.42      4.00 o
   3   2  16        6.81        6.66      2.14 o
   4   2  16        6.20        7.15      2.50 o
   5   2  16       95.86       98.62      4.84 o
   6   2  16        8.55        8.56      2.56 o
   7   2  16        5.48        6.08      2.58 o
   0   3  16      166.77      142.10      7.83 o
   1   3  16      206.98      218.48      6.33 o
   2   3  16      300.03      291.20      7.22 o
   3   3  16       46.27       46.57      3.73 o
   4   3  16       76.40       75.34      5.98 o
   5   3  16       22.36       24.62      3.26 o
   6   3  16        6.77       12.67      2.61 o
   7   3  16       48.90       58.27      4.05 o
   0   4  16       82.95       84.89      5.82 o
   1   4  16        7.41        5.07      2.10 o
   2   4  16       84.99       91.57      4.10 o
   3   4  16       45.19       47.32      4.22 o
   4   4  16       36.36       29.93      4.95 o
   5   4  16       73.71       70.90      4.19 o
   6   4  16        3.85        6.57      2.31 o
   7   4  16        8.06       10.46      2.71 o
   0   5  16       28.64       27.66      3.74 o
   1   5  16       14.21       10.28      2.12 o
   2   5  16      117.08      126.17      5.62 o
   3   5  16      195.28      206.96      8.01 o
   4   5  16       34.00       31.21      3.02 o
   5   5  16        8.83        8.66      2.59 o
   6   5  16        1.36        2.63      2.69 o
   7   5  16       22.68       27.92      3.41 o
   0   6  16      334.58      319.62     10.53 o
   1   6  16      100.15       91.79      4.84 o
   2   6  16       53.84       56.08      4.01 o
   3   6  16       17.30       20.01      3.17 o
   4   6  16       16.10       10.94      2.44 o
   5   6  16       30.90       28.34      3.28 o
   6   6  16       15.18       16.68      3.04 o
   0   7  16       27.72       39.22      5.65 o
   1   7  16        7.38        9.22      2.93 o
   2   7  16       59.42       53.75      4.37 o
   3   7  16        1.06        1.05      2.15 o
   4   7  16       44.68       41.29      3.81 o
   5   7  16       29.46       37.47      3.91 o
   6   7  16        6.75        7.81      2.48 o
   0   8  16       62.08       52.48      7.15 o
   1   8  16        4.67       12.41      3.17 o
   2   8  16        3.98        1.72      2.81 o
   3   8  16       16.52       13.95      4.38 o
   4   8  16        6.51        9.28      3.48 o
   5   8  16        5.71       13.29      4.17 o
   0   9  16       15.23       13.40     11.35 o
   1   9  16        1.74        1.67      2.82 o
   2   9  16        4.30       11.57      5.28 o
   3   9  16        4.65        4.46      3.33 o
   4   9  16       39.33       42.58      4.52 o
   0  10  16        4.66       13.75      6.51 o
   1  10  16       24.59       35.98      4.74 o
   2  10  16        2.62        0.00      4.13 o
   3  10  16       29.00       32.39      4.78 o
   0  11  16       14.83       17.56      6.44 o
   1  11  16        5.51        1.15      6.91 o
   1   0  17        0.10        0.79      4.27 o
   2   0  17      214.98      204.06      8.87 o
   3   0  17       92.07       90.19      6.26 o
   4   0  17        7.69       13.34      3.37 o
   5   0  17        7.08       11.44      4.06 o
   6   0  17       32.57       36.18      5.88 o
   7   0  17       58.76       50.84      6.12 o
   0   1  17        2.78        2.84      3.08 o
   1   1  17       36.98       36.63      3.17 o
   2   1  17      148.57      164.28      5.42 o
   3   1  17      125.12      112.16      4.83 o
   4   1  17       33.38       31.97      3.35 o
   5   1  17       19.60       20.25      4.12 o
   6   1  17        3.69        1.71      2.79 o
   7   1  17       11.08        7.13      2.95 o
   0   2  17       79.96       80.62      6.04 o
   1   2  17      211.03      192.58      6.18 o
   2   2  17       21.47       23.06      2.86 o
   3   2  17      177.95      169.33      6.42 o
   4   2  17       47.75       50.99      4.01 o
   5   2  17       25.82       26.19      3.15 o
   6   2  17       48.89       51.32      4.68 o
   7   2  17        1.73        2.53      2.60 o
   0   3  17      184.34      182.78      8.43 o
   1   3  17       35.25       41.70      3.33 o
   2   3  17      251.51      240.16      6.91 o
   3   3  17       19.53       18.14      3.16 o
   4   3  17       64.15       72.78      4.56 o
   5   3  17       32.39       32.45      3.45 o
   6   3  17        5.26        6.86      2.40 o
   0   4  17      102.74      112.22      6.27 o
   1   4  17       70.35       76.33      4.04 o
   2   4  17       18.45       27.65      3.12 o
   3   4  17        6.23        6.18      2.49 o
   4   4  17        7.83        6.88      2.73 o
   5   4  17       10.83        9.11      2.73 o
   6   4  17        3.60        5.39      2.59 o
   0   5  17       44.72       44.25      4.74 o
   1   5  17       10.30        9.58      2.53 o
   2   5  17       31.90       29.14      3.36 o
   3   5  17       22.81       25.65      3.38 o
   4   5  17       33.39       23.19      3.76 o
   5   5  17       34.89       38.52      3.54 o
   6   5  17       48.38       53.79      4.25 o
   0   6  17       43.32       51.58      6.50 o
   1   6  17       13.02       15.17      3.30 o
   2   6  17       13.13       20.84      3.03 o
   3   6  17        3.88        6.65      2.88 o
   4   6  17       10.42        7.40      2.89 o
   5   6  17        0.18        0.00      3.26 o
   0   7  17        8.07       12.42      6.50 o
   1   7  17        3.76        5.01      2.93 o
   2   7  17       87.85       92.32      5.49 o
   3   7  17       19.24       23.09      3.19 o
   4   7  17       28.98       36.36      3.77 o
   5   7  17       16.52       17.05      4.23 o
   0   8  17        5.09        9.03      4.13 o
   1   8  17       31.67       40.34      4.83 o
   2   8  17       34.13       35.34      5.67 o
   3   8  17       13.76       10.92      5.52 o
   4   8  17        4.60        1.53      3.71 o
   0   9  17        9.33        8.74      5.35 o
   1   9  17       31.94       38.89      4.99 o
   2   9  17       10.84       15.11      4.37 o
   3   9  17        2.98        0.00      3.39 o
   0  10  17       25.72       29.50      7.86 o
   1  10  17        9.95       13.69      4.09 o
   0   0  18        2.54        0.00      9.12 o
   1   0  18       10.91       19.21      3.88 o
   2   0  18       97.15       76.71      8.38 o
   3   0  18      121.91      105.22      8.64 o
   4   0  18       45.81       54.93      6.72 o
   5   0  18        4.89        3.39      3.95 o
   6   0  18       16.70       14.84      5.27 o
   0   1  18        0.32        6.09      3.48 o
   1   1  18       74.20       72.81      4.18 o
   2   1  18       27.50       26.31      2.98 o
   3   1  18       66.72       66.82      4.48 o
   4   1  18        5.29       11.45      2.80 o
   5   1  18       23.97       19.89      3.94 o
   6   1  18        5.87        3.78      2.74 o
   0   2  18      201.18      200.08      9.08 o
   1   2  18       51.60       61.87      3.80 o
   2   2  18       43.57       49.12      3.58 o
   3   2  18        1.68        3.00      2.42 o
   4   2  18       23.91       29.81      3.73 o
   5   2  18       10.03       11.21      2.64 o
   6   2  18       12.22       18.37      3.25 o
   0   3  18        5.87       10.77      3.98 o
   1   3  18       76.30       74.04      4.40 o
   2   3  18      113.06      119.47      5.44 o
   3   3  18        8.34       13.02      2.95 o
   4   3  18       25.52       17.01      3.04 o
   5   3  18       16.16       20.85      3.33 o
   6   3  18        5.89        6.17      2.80 o
   0   4  18        7.22        4.96      3.23 o
   1   4  18       73.85       72.26      5.05 o
   2   4  18       27.23       32.07      3.55 o
   3   4  18       26.53       14.59      3.37 o
   4   4  18       22.69       25.12      3.81 o
   5   4  18       31.98       38.94      3.78 o
   0   5  18       33.21       32.24      4.77 o
   1   5  18       10.21       18.30      3.00 o
   2   5  18       22.54       19.14      3.02 o
   3   5  18       27.32       33.36      4.52 o
   4   5  18        3.95        1.43      2.64 o
   5   5  18       20.92       23.41      4.22 o
   0   6  18       11.25       13.76      4.41 o
   1   6  18        0.00        0.00      3.23 o
   2   6  18       43.04       46.14      4.08 o
   3   6  18        4.73        4.39      2.81 o
   4   6  18       15.34       12.01      2.83 o
   5   6  18        9.53        8.39      3.64 o
   0   7  18       53.83       44.75      8.62 o
   1   7  18        6.91        5.36      2.70 o
   2   7  18       32.60       32.81      3.98 o
   3   7  18        2.05        2.87      2.59 o
   4   7  18        7.08        5.04      2.87 o
   0   8  18       22.45       27.89      7.31 o
   1   8  18        2.68        5.27      3.03 o
   2   8  18       11.24        8.60      4.92 o
   3   8  18        8.46       14.22      5.08 o
   0   9  18       48.05       33.70      7.55 o
   1   9  18       12.78       22.91      8.55 o
   1   0  19      114.68      134.12      8.03 o
   2   0  19      103.64      110.33      7.51 o
   3   0  19        0.49        2.81      4.10 o
   4   0  19       51.26       56.84      7.01 o
   5   0  19        1.75        4.45      4.33 o
   0   1  19       25.83       26.01      7.67 o
   1   1  19        0.21        4.76      2.68 o
   2   1  19       22.43       21.23      2.84 o
   3   1  19        0.74        0.21      2.48 o
   4   1  19        2.30        0.78      4.74 o
   5   1  19       14.39       21.70      3.84 o
   0   2  19       43.15       41.78      5.80 o
   1   2  19       24.45       17.29      2.62 o
   2   2  19        3.02        0.00      2.35 o
   3   2  19       23.88       21.88      3.21 o
   4   2  19       11.71       15.87      4.07 o
   5   2  19        3.34        2.63      3.01 o
   0   3  19       10.59       10.03      3.58 o
   1   3  19       10.61       12.57      2.51 o
   2   3  19        7.24        4.87      2.43 o
   3   3  19        5.03        3.78      2.59 o
   4   3  19       15.20       11.82      3.02 o
   5   3  19        4.35        6.07      3.09 o
   0   4  19       77.12       66.33      6.00 o
   1   4  19       14.75       17.09      2.98 o
   2   4  19        2.41        2.38      2.54 o
   3   4  19        8.56       10.16      2.88 o
   4   4  19        3.81        4.24      2.52 o
   5   4  19        7.22       12.83      3.12 o
   0   5  19       44.09       32.35      5.92 o
   1   5  19        9.41       11.93      3.45 o
   2   5  19       21.63       20.58      3.33 o
   3   5  19       31.84       40.18      4.03 o
   4   5  19       27.01       34.14      3.71 o
   0   6  19        5.39        0.00      6.01 o
   1   6  19        5.81        7.81      3.04 o
   2   6  19        2.64        0.00      2.94 o
   3   6  19        3.44        6.77      3.06 o
   0   7  19       10.86        0.78      4.60 o
   1   7  19        3.22        2.09      2.62 o
   2   7  19        2.15       10.39      3.05 o
   3   7  19       42.94       50.72      6.30 o
   0   8  19        1.79        0.00      3.83 o
   1   8  19       22.86       21.98      5.32 o
   0   0  20       10.12       13.01      5.11 o
   1   0  20        8.54        5.99      3.56 o
   2   0  20        1.80        0.00      3.41 o
   3   0  20        9.49       10.77      5.66 o
   4   0  20       76.01       71.96      7.98 o
   0   1  20       44.36       49.93      6.20 o
   1   1  20        0.81        2.68      2.44 o
   2   1  20        3.66        1.88      2.29 o
   3   1  20        7.00        7.74      3.15 o
   4   1  20        1.13        1.42      3.81 o
   0   2  20        0.11        2.01      3.44 o
   1   2  20       15.64       16.32      2.84 o
   2   2  20       10.61        6.65      2.43 o
   3   2  20        5.31        4.84      2.81 o
   4   2  20        6.68       11.52      2.97 o
   0   3  20        9.77        5.06      3.47 o
   1   3  20       22.09       24.89      3.39 o
   2   3  20        7.64       11.89      3.39 o
   3   3  20       19.78       17.78      3.22 o
   4   3  20       15.39       15.53      3.44 o
   0   4  20        2.10        3.01      3.75 o
   1   4  20        1.68        4.93      3.01 o
   2   4  20        0.70        0.00      2.80 o
   3   4  20       14.01       18.79      3.24 o
   0   5  20       66.42       96.76      8.85 o
   1   5  20       27.24       28.33      4.01 o
   2   5  20       11.65       16.57      3.15 o
   3   5  20       14.50       11.27      3.62 o
   0   6  20       14.23       16.87      5.41 o
   1   6  20       14.30       22.40      3.80 o
   2   6  20       13.26       12.37      3.38 o
   1   0  21        0.00        0.00      3.70 o
   2   0  21       20.34       23.42      5.71 o
   3   0  21        0.27        0.00      3.72 o
   0   1  21        4.89        8.89      3.70 o
   1   1  21        7.36        7.31      2.61 o
   2   1  21        0.70        3.96      2.74 o
   3   1  21       17.26       13.73      3.74 o
   0   2  21       85.60       93.17      7.31 o
   1   2  21        7.41        7.67      2.63 o
   2   2  21       13.59       13.23      2.64 o
   3   2  21        2.40        0.54      3.07 o
   0   3  21        0.06        4.18      5.67 o
   1   3  21        0.76        4.05      2.86 o
   2   3  21        4.15        5.48      2.84 o
   0   4  21        4.91        6.87      4.65 o
   1   4  21       23.30       29.61      4.09 o
   2   4  21        7.00       10.49      3.05 o
   0   0  22       44.00       59.19      8.91 o
   0   1  22        3.29        5.83      3.98 o
 
